# Supplementary material for: Maternal detection of neonatal jaundice during birth hospitalization using a novel two-color icterometer
Source: PLoS One. 2017 Aug 24;12(8):e0183882. doi: 10.1371/journal.pone.0183882 (PMC5570328; doi:10.1371/journal.pone.0183882)
Supplement: S1 Dataset — (XLSX) [file pone.0183882.s003.xlsx]

## Sheet: PLoS ONE_Bilistrip Dataset_N249
StudyID	AgeTCB1	MumRead	MumRead.ANAL	TCB.ANAL	TCB.10mg	TCB.12mg	TCB.15mg	TCB.17mg	AgeTSB.ANAL	TSB.ANAL	TSB.12mg	TSB.PT	Sex	BWGT	EGA	MumsAge	MumsAge.ANAL	MumTribe.ANAL	Parity.ANAL	MOD.ANAL	Gender.ANAL	BWGT.ANAL	GEST.ANAL	AgeTCB.ANAL
1	4	A	0	5.1	0	0	0	0	#NULL!	#NULL!	#NULL!	#NULL!	M	3.7	41	27	2	2	1	2	2	3	2	2
2	1	A	0	11.5	1	0	0	0	1	4.9	0	0	M	3.5	42	33	2	3	2	1	2	3	2	1
3	4	A	0	1.4	0	0	0	0	#NULL!	#NULL!	#NULL!	#NULL!	M	3.1	41	32	2	4	2	2	2	3	2	2
4	3	A	0	2.1	0	0	0	0	#NULL!	#NULL!	#NULL!	#NULL!	F	3.2	38	29	2	3	2	1	1	3	2	2
5	1	A	0	3.7	0	0	0	0	#NULL!	#NULL!	#NULL!	#NULL!	M	3.7	40	30	2	3	1	1	2	3	2	1
6	1	A	0	3.8	0	0	0	0	#NULL!	#NULL!	#NULL!	#NULL!	F	3.1	38	31	2	3	2	1	1	3	2	1
7	2	A	0	7.1	0	0	0	0	#NULL!	#NULL!	#NULL!	#NULL!	F	3.4	42	33	2	3	1	2	1	3	2	1
8	3	A	0	9.5	0	0	0	0	#NULL!	#NULL!	#NULL!	#NULL!	M	2.5	35	29	2	3	2	1	2	2	1	2
9	3	A	0	10.3	1	0	0	0	#NULL!	#NULL!	#NULL!	#NULL!	F	4.4	39	30	2	3	1	1	1	3	2	2
10	3	A	0	10.4	1	0	0	0	#NULL!	#NULL!	#NULL!	#NULL!	M	3.8	38	31	2	3	2	1	2	3	2	2
11	3	A	0	10.5	1	0	0	0	#NULL!	#NULL!	#NULL!	#NULL!	F	3.2	38	27	2	3	1	1	1	3	2	2
12	3	B	1	8.1999	0	0	0	0	#NULL!	#NULL!	#NULL!	#NULL!	M	3.6	38	34	2	4	1	2	2	3	2	2
13	3	A	0	1.8	0	0	0	0	#NULL!	#NULL!	#NULL!	#NULL!	M	2.9	38	23	2	3	1	2	2	2	2	2
14	3	A	0	3.5	0	0	0	0	#NULL!	#NULL!	#NULL!	#NULL!	M	3	38	29	2	3	2	2	2	2	2	2
15	1	A	0	3.6	0	0	0	0	#NULL!	#NULL!	#NULL!	#NULL!	M	3.6	36	27	2	4	1	1	2	3	1	1
16	5	A	0	4.0999	0	0	0	0	#NULL!	#NULL!	#NULL!	#NULL!	M	3.5	40	27	2	3	1	2	2	3	2	2
17	1	A	0	4.4	0	0	0	0	#NULL!	#NULL!	#NULL!	#NULL!	F	2.6	37	23	2	4	2	1	1	2	1	1
18	1	A	0	4.7	0	0	0	0	#NULL!	#NULL!	#NULL!	#NULL!	F	3.5	38	25	2	3	1	1	1	3	2	1
19	2	A	0	7.1	0	0	0	0	#NULL!	#NULL!	#NULL!	#NULL!	F	2.8	36	35	2	3	2	2	1	2	1	1
20	6	A	0	9.1999	0	0	0	0	#NULL!	#NULL!	#NULL!	#NULL!	M	2.3	36	21	2	3	1	2	2	1	1	2
21	3	A	0	9.6999	0	0	0	0	#NULL!	#NULL!	#NULL!	#NULL!	M	3.95	40	23	2	1	1	2	2	3	2	2
22	4	A	0	10.8	1	0	0	0	#NULL!	#NULL!	#NULL!	#NULL!	M	3	38	30	2	2	1	2	2	2	2	2
23	3	A	0	15.4	1	1	1	0	3	10.4	0	0	M	2.5	38	28	2	3	1	1	2	2	2	2
24	1	A	0	2.4	0	0	0	0	#NULL!	#NULL!	#NULL!	#NULL!	M	3.75	38	30	2	2	1	2	2	3	2	1
25	1	A	0	3.2	0	0	0	0	#NULL!	#NULL!	#NULL!	#NULL!	F	3.75	38	28	2	2	2	2	1	3	2	1
26	1	A	0	4.3	0	0	0	0	#NULL!	#NULL!	#NULL!	#NULL!	M	3	38	23	2	3	1	1	2	2	2	1
27	1	A	0	4.5	0	0	0	0	#NULL!	#NULL!	#NULL!	#NULL!	M	2.8	38	31	2	3	2	1	2	2	2	1
28	2	A	0	6.5	0	0	0	0	#NULL!	#NULL!	#NULL!	#NULL!	M	2.85	38	30	2	3	2	2	2	2	2	1
29	2	A	0	1.5	0	0	0	0	#NULL!	#NULL!	#NULL!	#NULL!	F	3.3	42	25	2	3	1	2	1	3	2	1
30	1	A	0	4.0999	0	0	0	0	#NULL!	#NULL!	#NULL!	#NULL!	M	3.6	36	30	2	3	2	1	2	3	1	1
31	1	A	0	5.9	0	0	0	0	#NULL!	#NULL!	#NULL!	#NULL!	F	3.1	39	28	2	4	2	1	1	3	2	1
32	1	A	0	6	0	0	0	0	#NULL!	#NULL!	#NULL!	#NULL!	F	3	38	25	2	4	1	1	1	2	2	1
33	3	A	0	11	1	0	0	0	#NULL!	#NULL!	#NULL!	#NULL!	M	2.6	36	31	2	3	2	2	2	2	1	2
34	3	A	0	12	1	1	0	0	#NULL!	#NULL!	#NULL!	#NULL!	M	3.75	36	31	2	3	2	2	2	3	1	2
35	2	A	0	7.3	0	0	0	0	#NULL!	#NULL!	#NULL!	#NULL!	M	4.5	38	26	2	2	2	2	2	3	2	1
36	1	B	1	7	0	0	0	0	#NULL!	#NULL!	#NULL!	#NULL!	F	4.5	42	21	2	4	2	2	1	3	2	1
37	1	A	0	4.4	0	0	0	0	#NULL!	#NULL!	#NULL!	#NULL!	F	3	38	40	3	3	1	1	1	2	2	1
38	1	A	0	4.7	0	0	0	0	#NULL!	#NULL!	#NULL!	#NULL!	F	3.1	38	25	2	3	1	1	1	3	2	1
39	1	A	0	5.9	0	0	0	0	#NULL!	#NULL!	#NULL!	#NULL!	M	2.9	38	22	2	3	1	2	2	2	2	1
40	2	A	0	7.8	0	0	0	0	#NULL!	#NULL!	#NULL!	#NULL!	M	3	41	32	2	3	2	1	2	2	2	1
41	1	A	0	8.3	0	0	0	0	#NULL!	#NULL!	#NULL!	#NULL!	M	3.2	38	39	3	3	2	1	2	3	2	1
42	4	B	1	1.1	0	0	0	0	#NULL!	#NULL!	#NULL!	#NULL!	M	1.8	36	30	2	4	1	2	2	1	1	2
43	1	B	1	6.9	0	0	0	0	#NULL!	#NULL!	#NULL!	#NULL!	M	3.4	38	21	2	3	2	1	2	3	2	1
44	2	B	1	9.4	0	0	0	0	#NULL!	#NULL!	#NULL!	#NULL!	F	3.5	38	25	2	3	1	2	1	3	2	1
45	1	A	0	12.7	1	1	0	0	1	7.6	0	0	M	2.6	38	28	2	3	1	1	2	2	2	1
46	2	A	0	0.6	0	0	0	0	#NULL!	#NULL!	#NULL!	#NULL!	M	2	37	32	2	3	1	2	2	1	1	1
47	1	A	0	2.2	0	0	0	0	#NULL!	#NULL!	#NULL!	#NULL!	M	2.6	38	23	2	1	1	2	2	2	2	1
48	4	A	0	4.7	0	0	0	0	#NULL!	#NULL!	#NULL!	#NULL!	M	2.9	38	25	2	3	1	1	2	2	2	2
49	1	A	0	5.6	0	0	0	0	#NULL!	#NULL!	#NULL!	#NULL!	F	3	37	25	2	3	1	1	1	2	1	1
50	4	A	0	6	0	0	0	0	#NULL!	#NULL!	#NULL!	#NULL!	F	2.8	38	38	3	3	2	1	1	2	2	2
51	2	A	0	6.2	0	0	0	0	#NULL!	#NULL!	#NULL!	#NULL!	F	3	38	32	2	3	2	2	1	2	2	1
52	2	A	0	8	0	0	0	0	#NULL!	#NULL!	#NULL!	#NULL!	F	3.1	38	27	2	2	1	2	1	3	2	1
53	5	A	0	8.4	0	0	0	0	#NULL!	#NULL!	#NULL!	#NULL!	F	2.5	38	23	2	2	1	1	1	2	2	2
54	2	A	0	8.8	0	0	0	0	#NULL!	#NULL!	#NULL!	#NULL!	M	3.2	38	30	2	3	2	1	2	3	2	1
55	2	A	0	9.4	0	0	0	0	#NULL!	#NULL!	#NULL!	#NULL!	F	3.28	38	27	2	3	1	2	1	3	2	1
56	2	A	0	10	1	0	0	0	#NULL!	#NULL!	#NULL!	#NULL!	F	3.5	38	33	2	3	2	1	1	3	2	1
57	2	A	0	10.7	1	0	0	0	#NULL!	#NULL!	#NULL!	#NULL!	M	3	38	40	3	3	2	1	2	2	2	1
58	3	A	0	10.7	1	0	0	0	#NULL!	#NULL!	#NULL!	#NULL!	M	3.3	39	32	2	3	2	2	2	3	2	2
59	2	A	0	11.1	1	0	0	0	#NULL!	#NULL!	#NULL!	#NULL!	F	3	38	30	2	2	1	1	1	2	2	1
60	4	A	0	14.3	1	1	0	0	#NULL!	#NULL!	#NULL!	#NULL!	M	3.25	39	39	3	3	1	2	2	3	2	2
61	1	B	1	7.6	0	0	0	0	#NULL!	#NULL!	#NULL!	#NULL!	M	3.2	39	38	3	2	1	2	2	3	2	1
62	2	A	0	6.4	0	0	0	0	#NULL!	#NULL!	#NULL!	#NULL!	M	3.2	39	25	2	2	1	2	2	3	2	1
63	2	A	0	8.1	0	0	0	0	#NULL!	#NULL!	#NULL!	#NULL!	F	2.8	38	33	2	3	2	1	1	2	2	1
64	4	A	0	8.1	0	0	0	0	#NULL!	#NULL!	#NULL!	#NULL!	M	3	39	20	2	4	1	2	2	2	2	2
65	1	A	0	8.1999	0	0	0	0	#NULL!	#NULL!	#NULL!	#NULL!	M	2.3	36	25	2	3	1	2	2	1	1	1
66	2	A	0	10.7	1	0	0	0	#NULL!	#NULL!	#NULL!	#NULL!	F	3	38	40	3	3	2	1	1	2	2	1
67	5	B	1	12.1	1	1	0	0	#NULL!	#NULL!	#NULL!	#NULL!	M	4	38	23	2	2	2	2	2	3	2	2
68	1	A	0	7.5	0	0	0	0	#NULL!	#NULL!	#NULL!	#NULL!	M	3.5	39	35	2	3	2	2	2	3	2	1
69	1	A	0	5.3	0	0	0	0	#NULL!	#NULL!	#NULL!	#NULL!	F	3.5	37	28	2	3	2	1	1	3	1	1
70	2	A	0	7	0	0	0	0	#NULL!	#NULL!	#NULL!	#NULL!	M	3.3	39	34	2	3	2	2	2	3	2	1
71	2	A	0	8	0	0	0	0	#NULL!	#NULL!	#NULL!	#NULL!	M	3	39	39	3	3	2	2	2	2	2	1
72	1	A	0	8.1	0	0	0	0	#NULL!	#NULL!	#NULL!	#NULL!	F	3.8	40	40	3	3	2	1	1	3	2	1
73	2	A	0	8.6999	0	0	0	0	#NULL!	#NULL!	#NULL!	#NULL!	M	3.8	38	32	2	3	2	2	2	3	2	1
74	2	B	1	5.3	0	0	0	0	#NULL!	#NULL!	#NULL!	#NULL!	F	3.7	38	35	2	4	2	2	1	3	2	1
75	1	A	0	7.6	0	0	0	0	#NULL!	#NULL!	#NULL!	#NULL!	M	3.2	40	26	2	3	1	1	2	3	2	1
76	2	A	0	9	0	0	0	0	#NULL!	#NULL!	#NULL!	#NULL!	F	3.5	39	36	3	3	2	2	1	3	2	1
77	2	A	0	11	1	0	0	0	#NULL!	#NULL!	#NULL!	#NULL!	M	2.6	37	28	2	4	1	1	2	2	1	1
78	0	A	0	4.2	0	0	0	0	#NULL!	#NULL!	#NULL!	#NULL!	M	3	38	38	3	3	2	2	2	2	2	1
79	4	A	0	6.3	0	0	0	0	#NULL!	#NULL!	#NULL!	#NULL!	M	2.75	36	37	3	3	2	1	2	2	1	2
80	2	A	0	6.7	0	0	0	0	#NULL!	#NULL!	#NULL!	#NULL!	M	3.1	38	25	2	2	2	2	2	3	2	1
81	2	A	0	2.1	0	0	0	0	#NULL!	#NULL!	#NULL!	#NULL!	F	3.3	39	33	2	3	2	1	1	3	2	1
82	1	A	0	6.1	0	0	0	0	#NULL!	#NULL!	#NULL!	#NULL!	F	2.35	36	30	2	3	2	2	1	1	1	1
83	3	A	0	6.5	0	0	0	0	#NULL!	#NULL!	#NULL!	#NULL!	M	3.3	38	30	2	1	1	2	2	3	2	2
84	2	A	0	9.1999	0	0	0	0	#NULL!	#NULL!	#NULL!	#NULL!	F	3.3	38	30	2	3	2	1	1	3	2	1
85	2	A	0	10.6	1	0	0	0	#NULL!	#NULL!	#NULL!	#NULL!	M	3.7	38	23	2	1	2	1	2	3	2	1
86	3	A	0	11	1	0	0	0	#NULL!	#NULL!	#NULL!	#NULL!	M	3.5	38	33	2	3	2	1	2	3	2	2
87	1	B	1	6.8	0	0	0	0	#NULL!	#NULL!	#NULL!	#NULL!	M	3.6	38	30	2	3	1	1	2	3	2	1
88	1	A	0	3.7	0	0	0	0	#NULL!	#NULL!	#NULL!	#NULL!	M	3.6	38	32	2	2	1	1	2	3	2	1
89	1	A	0	5.8	0	0	0	0	#NULL!	#NULL!	#NULL!	#NULL!	M	3.5	38	34	2	2	1	1	2	3	2	1
90	1	A	0	8.3	0	0	0	0	#NULL!	#NULL!	#NULL!	#NULL!	M	3.6	38	26	2	3	2	1	2	3	2	1
91	4	B	1	7.4	0	0	0	0	#NULL!	#NULL!	#NULL!	#NULL!	F	3.45	39	29	2	3	1	2	1	3	2	2
92	1	A	0	4.5999	0	0	0	0	#NULL!	#NULL!	#NULL!	#NULL!	F	3.7	41	38	3	3	2	1	1	3	2	1
93	0	A	0	5.0999	0	0	0	0	#NULL!	#NULL!	#NULL!	#NULL!	M	2.9	39	22	2	3	1	1	2	2	2	1
94	1	A	0	6.7	0	0	0	0	#NULL!	#NULL!	#NULL!	#NULL!	F	3.8	38	21	2	2	1	1	1	3	2	1
95	4	A	0	7.8	0	0	0	0	#NULL!	#NULL!	#NULL!	#NULL!	F	2.75	38	34	2	4	2	2	1	2	2	2
96	3	A	0	10.4	1	0	0	0	#NULL!	#NULL!	#NULL!	#NULL!	F	2.4	37	18	1	3	1	1	1	1	1	2
97	1	B	1	4.5999	0	0	0	0	#NULL!	#NULL!	#NULL!	#NULL!	M	3.25	38	36	3	4	2	2	2	3	2	1
98	2	B	1	7.1	0	0	0	0	#NULL!	#NULL!	#NULL!	#NULL!	M	3.25	38	33	2	3	2	2	2	3	2	1
99	1	A	0	6.3	0	0	0	0	#NULL!	#NULL!	#NULL!	#NULL!	M	3.55	40	37	3	4	1	2	2	3	2	1
100	2	A	0	6.7	0	0	0	0	#NULL!	#NULL!	#NULL!	#NULL!	F	2.85	36	20	2	3	1	2	1	2	1	1
101	1	A	0	7	0	0	0	0	#NULL!	#NULL!	#NULL!	#NULL!	F	3.5	40	28	2	3	1	1	1	3	2	1
102	2	A	0	7.6	0	0	0	0	#NULL!	#NULL!	#NULL!	#NULL!	M	3.5	38	29	2	3	2	1	2	3	2	1
103	2	A	0	10.4	1	0	0	0	#NULL!	#NULL!	#NULL!	#NULL!	M	3.5	38	38	3	3	2	1	2	3	2	1
104	3	B	1	20	1	1	1	1	3	16.4	1	1	F	3.9	38	28	2	3	1	1	1	3	2	2
105	1	B	1	6.1	0	0	0	0	#NULL!	#NULL!	#NULL!	#NULL!	F	3.1	38	38	3	1	1	1	1	3	2	1
106	1	A	0	4.7	0	0	0	0	#NULL!	#NULL!	#NULL!	#NULL!	F	3.6	41	31	2	2	2	1	1	3	2	1
107	1	A	0	5.2	0	0	0	0	#NULL!	#NULL!	#NULL!	#NULL!	F	3.5	38	39	3	2	2	1	1	3	2	1
108	1	A	0	6.4	0	0	0	0	#NULL!	#NULL!	#NULL!	#NULL!	M	3.5	38	23	2	1	2	1	2	3	2	1
109	1	A	0	7.8	0	0	0	0	#NULL!	#NULL!	#NULL!	#NULL!	M	3.5	40	23	2	3	1	1	2	3	2	1
110	2	B	1	16	1	1	1	0	2	8.5	0	0	F	2.8	38	30	2	3	1	2	1	2	2	1
111	3	A	0	2.6	0	0	0	0	#NULL!	#NULL!	#NULL!	#NULL!	F	3.1	38	28	2	3	1	2	1	3	2	2
112	1	A	0	4.8	0	0	0	0	#NULL!	#NULL!	#NULL!	#NULL!	M	3.1	38	23	2	4	2	2	2	3	2	1
113	3	A	0	5.2	0	0	0	0	#NULL!	#NULL!	#NULL!	#NULL!	F	4.71	40	22	2	3	1	1	1	3	2	2
114	5	A	0	6.6	0	0	0	0	#NULL!	#NULL!	#NULL!	#NULL!	F	2.3	38	24	2	1	2	2	1	1	2	2
115	3	B	1	18.7	1	1	1	1	3	16.4	1	1	M	3.5	38	27	2	1	1	1	2	3	2	2
116	2	A	0	2.8	0	0	0	0	#NULL!	#NULL!	#NULL!	#NULL!	F	2.9	40	25	2	3	1	1	1	2	2	1
117	1	A	0	4	0	0	0	0	#NULL!	#NULL!	#NULL!	#NULL!	F	3	38	32	2	3	2	1	1	2	2	1
118	1	A	0	4.3	0	0	0	0	#NULL!	#NULL!	#NULL!	#NULL!	F	3.1	38	33	2	4	1	1	1	3	2	1
119	1	A	0	5	0	0	0	0	#NULL!	#NULL!	#NULL!	#NULL!	M	2.9	38	29	2	3	1	1	2	2	2	1
120	1	B	1	7.5	0	0	0	0	#NULL!	#NULL!	#NULL!	#NULL!	F	3.1	38	36	3	4	2	1	1	3	2	1
121	1	A	0	3.1	0	0	0	0	#NULL!	#NULL!	#NULL!	#NULL!	M	3.6	38	25	2	3	1	1	2	3	2	1
122	1	A	0	5.6	0	0	0	0	#NULL!	#NULL!	#NULL!	#NULL!	F	3.2	38	30	2	3	2	1	1	3	2	1
123	1	A	0	4	0	0	0	0	#NULL!	#NULL!	#NULL!	#NULL!	M	3.25	40	30	2	3	2	1	2	3	2	1
124	1	A	0	4.3	0	0	0	0	#NULL!	#NULL!	#NULL!	#NULL!	F	3.3	38	29	2	3	1	1	1	3	2	1
125	4	A	0	12.9	1	1	0	0	#NULL!	#NULL!	#NULL!	#NULL!	F	2.6	36	38	3	3	2	1	1	2	1	2
126	1	B	1	6	0	0	0	0	#NULL!	#NULL!	#NULL!	#NULL!	M	2.5	38	28	2	2	1	1	2	2	2	1
127	1	A	0	1.5	0	0	0	0	#NULL!	#NULL!	#NULL!	#NULL!	F	3.4	38	40	3	3	2	1	1	3	2	1
128	1	A	0	2.2999	0	0	0	0	#NULL!	#NULL!	#NULL!	#NULL!	M	3	38	36	3	3	2	1	2	2	2	1
129	1	A	0	2.9	0	0	0	0	#NULL!	#NULL!	#NULL!	#NULL!	F	3.8	37	30	2	3	2	1	1	3	1	1
130	1	A	0	4	0	0	0	0	#NULL!	#NULL!	#NULL!	#NULL!	M	2.9	35	36	3	3	2	1	2	2	1	1
131	1	A	0	4.5999	0	0	0	0	#NULL!	#NULL!	#NULL!	#NULL!	M	3.2	37	27	2	3	1	1	2	3	1	1
132	1	A	0	4.8	0	0	0	0	#NULL!	#NULL!	#NULL!	#NULL!	M	3.5	40	29	2	3	2	1	2	3	2	1
133	2	A	0	4.9	0	0	0	0	#NULL!	#NULL!	#NULL!	#NULL!	M	4	41	41	3	3	2	2	2	3	2	1
134	1	A	0	6.1	0	0	0	0	#NULL!	#NULL!	#NULL!	#NULL!	M	3	38	38	3	3	2	1	2	2	2	1
135	2	A	0	7.5	0	0	0	0	#NULL!	#NULL!	#NULL!	#NULL!	F	2.9	41	35	2	3	1	1	1	2	2	1
136	5	A	0	0.2	0	0	0	0	#NULL!	#NULL!	#NULL!	#NULL!	M	4.2	38	29	2	3	1	1	2	3	2	2
137	5	A	0	4.0999	0	0	0	0	#NULL!	#NULL!	#NULL!	#NULL!	M	3.8	39	25	2	3	1	2	2	3	2	2
138	2	A	0	9	0	0	0	0	#NULL!	#NULL!	#NULL!	#NULL!	M	3.95	42	31	2	3	1	2	2	3	2	1
139	1	A	0	11	1	0	0	0	1	4.5	0	0	M	2.8	37	32	2	4	2	1	2	2	1	1
140	2	A	0	1.7	0	0	0	0	#NULL!	#NULL!	#NULL!	#NULL!	F	3.6	36	31	2	3	2	1	1	3	1	1
141	1	A	0	5	0	0	0	0	#NULL!	#NULL!	#NULL!	#NULL!	F	3.4	38	28	2	4	1	2	1	3	2	1
142	5	A	0	6	0	0	0	0	#NULL!	#NULL!	#NULL!	#NULL!	M	2.3	37	31	2	3	2	2	2	1	1	2
143	1	A	0	7	0	0	0	0	#NULL!	#NULL!	#NULL!	#NULL!	F	3.2	38	24	2	2	1	1	1	3	2	1
144	5	A	0	10.5	1	0	0	0	#NULL!	#NULL!	#NULL!	#NULL!	M	2.5	38	35	2	2	2	2	2	2	2	2
145	5	A	0	12	1	1	0	0	#NULL!	#NULL!	#NULL!	#NULL!	M	2.5	38	23	2	3	2	1	2	2	2	2
146	4	A	0	15	1	1	1	0	#NULL!	#NULL!	#NULL!	#NULL!	M	3.4	38	31	2	3	1	1	2	3	2	2
147	1	A	0	2.7	0	0	0	0	#NULL!	#NULL!	#NULL!	#NULL!	F	3.5	39	30	2	2	1	1	1	3	2	1
148	1	A	0	3.7	0	0	0	0	#NULL!	#NULL!	#NULL!	#NULL!	F	3.1	38	30	2	3	2	1	1	3	2	1
149	1	A	0	5	0	0	0	0	#NULL!	#NULL!	#NULL!	#NULL!	F	3.76	40	25	2	4	1	2	1	3	2	1
150	1	A	0	5.4	0	0	0	0	#NULL!	#NULL!	#NULL!	#NULL!	M	2.85	38	32	2	3	2	2	2	2	2	1
151	1	A	0	5.4	0	0	0	0	#NULL!	#NULL!	#NULL!	#NULL!	F	3.5	40	28	2	3	2	2	1	3	2	1
152	1	A	0	5.5	0	0	0	0	#NULL!	#NULL!	#NULL!	#NULL!	M	2.6	38	29	2	1	1	2	2	2	2	1
153	1	A	0	7	0	0	0	0	#NULL!	#NULL!	#NULL!	#NULL!	M	2.8	38	22	2	1	1	1	2	2	2	1
154	1	A	0	3.4	0	0	0	0	#NULL!	#NULL!	#NULL!	#NULL!	F	3.7	38	36	3	3	2	2	1	3	2	1
155	1	A	0	6.1	0	0	0	0	#NULL!	#NULL!	#NULL!	#NULL!	F	3.1	39	28	2	2	1	1	1	3	2	1
156	7	A	0	10.4	1	0	0	0	#NULL!	#NULL!	#NULL!	#NULL!	M	3.45	37	27	2	3	2	2	2	3	1	2
157	1	B	1	6.4	0	0	0	0	#NULL!	#NULL!	#NULL!	#NULL!	M	2.5	40	38	3	1	2	1	2	2	2	1
158	1	A	0	3.4	0	0	0	0	#NULL!	#NULL!	#NULL!	#NULL!	M	3	38	27	2	1	2	2	2	2	2	1
159	3	A	0	4.9	0	0	0	0	#NULL!	#NULL!	#NULL!	#NULL!	M	4.2	39	37	3	3	2	1	2	3	2	2
160	1	A	0	5.4	0	0	0	0	#NULL!	#NULL!	#NULL!	#NULL!	F	3.2	38	23	2	3	1	1	1	3	2	1
161	1	A	0	6.2	0	0	0	0	#NULL!	#NULL!	#NULL!	#NULL!	F	3.3	40	22	2	3	1	1	1	3	2	1
162	1	A	0	7	0	0	0	0	#NULL!	#NULL!	#NULL!	#NULL!	M	3.4	41	27	2	3	2	2	2	3	2	1
163	2	A	0	7.2	0	0	0	0	#NULL!	#NULL!	#NULL!	#NULL!	M	2.3	36	33	2	3	2	2	2	1	1	1
164	3	B	1	20	1	1	1	1	3	20.6	1	1	M	3.75	38	37	3	2	2	2	2	3	2	2
165	1	B	1	14.5	1	1	0	0	1	7.2	0	0	F	2.2	37	27	2	4	2	1	1	1	1	1
166	1	B	1	3.7	0	0	0	0	#NULL!	#NULL!	#NULL!	#NULL!	F	3.8	40	25	2	3	1	1	1	3	2	1
167	1	B	1	6.6	0	0	0	0	#NULL!	#NULL!	#NULL!	#NULL!	M	3.1	40	30	2	3	1	1	2	3	2	1
168	1	B	1	7.2	0	0	0	0	#NULL!	#NULL!	#NULL!	#NULL!	F	2	40	31	2	4	2	2	1	1	2	1
169	1	B	1	7.3	0	0	0	0	#NULL!	#NULL!	#NULL!	#NULL!	F	3	40	29	2	4	1	1	1	2	2	1
170	8	B	1	10.7	1	0	0	0	#NULL!	#NULL!	#NULL!	#NULL!	M	4.5	41	36	3	3	2	1	2	3	2	3
171	3	A	0	0	0	0	0	0	#NULL!	#NULL!	#NULL!	#NULL!	F	3.5	36	36	3	2	2	2	1	3	1	2
172	6	A	0	3.7	0	0	0	0	#NULL!	#NULL!	#NULL!	#NULL!	F	4.4	40	25	2	1	2	2	1	3	2	2
173	3	A	0	7.9	0	0	0	0	#NULL!	#NULL!	#NULL!	#NULL!	M	2.25	37	38	3	4	1	2	2	1	1	2
174	1	B	1	6.7	0	0	0	0	#NULL!	#NULL!	#NULL!	#NULL!	F	3.3	38	34	2	4	2	1	1	3	2	1
175	1	A	0	6	0	0	0	0	#NULL!	#NULL!	#NULL!	#NULL!	M	3.2	38	32	2	3	2	1	2	3	2	1
176	1	B	1	7	0	0	0	0	#NULL!	#NULL!	#NULL!	#NULL!	M	4	38	30	2	4	2	1	2	3	2	1
177	2	B	1	9	0	0	0	0	#NULL!	#NULL!	#NULL!	#NULL!	F	3.1	38	28	2	3	1	1	1	3	2	1
178	1	A	0	2.8	0	0	0	0	#NULL!	#NULL!	#NULL!	#NULL!	M	3.7	41	29	2	3	1	1	2	3	2	1
179	1	A	0	3.6	0	0	0	0	#NULL!	#NULL!	#NULL!	#NULL!	M	3.8	41	32	2	4	2	1	2	3	2	1
180	1	A	0	4	0	0	0	0	#NULL!	#NULL!	#NULL!	#NULL!	F	3.3	38	32	2	3	2	2	1	3	2	1
181	1	A	0	6	0	0	0	0	#NULL!	#NULL!	#NULL!	#NULL!	F	3.7	38	38	3	3	2	2	1	3	2	1
182	1	A	0	6.3	0	0	0	0	#NULL!	#NULL!	#NULL!	#NULL!	M	2.7	40	32	2	3	2	2	2	2	2	1
183	1	A	0	6.4	0	0	0	0	#NULL!	#NULL!	#NULL!	#NULL!	F	2.7	40	32	2	3	2	2	1	2	2	1
184	1	A	0	6.9	0	0	0	0	#NULL!	#NULL!	#NULL!	#NULL!	F	3	41	32	2	3	2	1	1	2	2	1
185	1	A	0	7.5	0	0	0	0	#NULL!	#NULL!	#NULL!	#NULL!	F	3	39	26	2	3	1	1	1	2	2	1
186	1	A	0	4.8	0	0	0	0	#NULL!	#NULL!	#NULL!	#NULL!	F	2.2	35	32	2	3	2	1	1	1	1	1
187	1	A	0	5.4	0	0	0	0	#NULL!	#NULL!	#NULL!	#NULL!	F	3.3	39	23	2	3	1	1	1	3	2	1
188	1	A	0	5.9	0	0	0	0	#NULL!	#NULL!	#NULL!	#NULL!	F	3.2	38	34	2	3	2	1	1	3	2	1
189	2	A	0	9.1	0	0	0	0	#NULL!	#NULL!	#NULL!	#NULL!	F	2.2	35	21	2	3	1	1	1	1	1	1
190	3	A	0	10.9	1	0	0	0	#NULL!	#NULL!	#NULL!	#NULL!	M	3.7	39	20	2	1	1	2	2	3	2	2
191	2	A	0	5.9	0	0	0	0	#NULL!	#NULL!	#NULL!	#NULL!	F	3.75	38	30	2	2	2	2	1	3	2	1
192	1	A	0	6.2	0	0	0	0	#NULL!	#NULL!	#NULL!	#NULL!	M	3.1	38	33	2	3	2	1	2	3	2	1
193	2	A	0	7	0	0	0	0	#NULL!	#NULL!	#NULL!	#NULL!	M	3.4	38	32	2	3	2	2	2	3	2	1
194	1	A	0	7.2	0	0	0	0	#NULL!	#NULL!	#NULL!	#NULL!	F	3	36	26	2	3	2	1	1	2	1	1
195	2	A	0	7.4	0	0	0	0	#NULL!	#NULL!	#NULL!	#NULL!	M	3.2	36	24	2	3	1	1	2	3	1	1
196	4	A	0	7.6	0	0	0	0	#NULL!	#NULL!	#NULL!	#NULL!	M	3.75	40	24	2	3	1	2	2	3	2	2
197	2	A	0	1.3	0	0	0	0	#NULL!	#NULL!	#NULL!	#NULL!	M	2.7	42	27	2	4	1	1	2	2	2	1
198	0	A	0	5	0	0	0	0	#NULL!	#NULL!	#NULL!	#NULL!	F	3	40	39	3	3	2	1	1	2	2	1
199	1	A	0	5.6	0	0	0	0	#NULL!	#NULL!	#NULL!	#NULL!	F	3	40	28	2	3	2	1	1	2	2	1
200	2	B	1	8.1999	0	0	0	0	#NULL!	#NULL!	#NULL!	#NULL!	F	3.3	41	32	2	3	2	1	1	3	2	1
201	2	A	0	2.6	0	0	0	0	#NULL!	#NULL!	#NULL!	#NULL!	F	3.2	42	40	3	3	2	2	1	3	2	1
202	4	A	0	3.8	0	0	0	0	#NULL!	#NULL!	#NULL!	#NULL!	M	4.2	41	24	2	3	1	2	2	3	2	2
203	2	A	0	6.1	0	0	0	0	#NULL!	#NULL!	#NULL!	#NULL!	F	3.6	39	34	2	2	2	1	1	3	2	1
204	2	A	0	9.1999	0	0	0	0	#NULL!	#NULL!	#NULL!	#NULL!	M	2.9	37	33	2	3	2	1	2	2	1	1
205	2	A	0	18.1	1	1	1	1	2	11.7	0	0	M	3.6	39	30	2	3	2	1	2	3	2	1
206	1	A	0	2.7	0	0	0	0	#NULL!	#NULL!	#NULL!	#NULL!	F	3.3	40	35	2	3	2	1	1	3	2	1
207	3	A	0	3.6	0	0	0	0	#NULL!	#NULL!	#NULL!	#NULL!	F	2.25	41	27	2	3	1	2	1	1	2	2
208	1	A	0	4.4	0	0	0	0	#NULL!	#NULL!	#NULL!	#NULL!	F	2.8	38	31	2	3	1	1	1	2	2	1
209	2	A	0	8.1999	0	0	0	0	#NULL!	#NULL!	#NULL!	#NULL!	F	4.1	40	32	2	2	2	1	1	3	2	1
210	3	A	0	8.6999	0	0	0	0	#NULL!	#NULL!	#NULL!	#NULL!	F	2.25	41	27	2	3	1	2	1	1	2	2
211	6	A	0	11.2	1	0	0	0	#NULL!	#NULL!	#NULL!	#NULL!	M	3.3	37	31	2	3	2	2	2	3	1	2
212	5	A	0	13	1	1	0	0	#NULL!	#NULL!	#NULL!	#NULL!	M	2.7	38	23	2	3	1	2	2	2	2	2
213	4	A	0	1.2	0	0	0	0	#NULL!	#NULL!	#NULL!	#NULL!	F	2.8	39	29	2	3	1	2	1	2	2	2
214	1	A	0	3.4	0	0	0	0	#NULL!	#NULL!	#NULL!	#NULL!	M	3.2	38	27	2	4	1	1	2	3	2	1
215	1	A	0	4.0999	0	0	0	0	#NULL!	#NULL!	#NULL!	#NULL!	F	3.3	42	30	2	3	1	2	1	3	2	1
216	1	A	0	5.3	0	0	0	0	#NULL!	#NULL!	#NULL!	#NULL!	F	3	38	27	2	3	2	1	1	2	2	1
217	1	A	0	6.1	0	0	0	0	#NULL!	#NULL!	#NULL!	#NULL!	M	2.6	38	37	3	3	1	1	2	2	2	1
218	1	A	0	6.6	0	0	0	0	#NULL!	#NULL!	#NULL!	#NULL!	F	3	39	33	2	3	2	1	1	2	2	1
219	6	A	0	12	1	1	0	0	#NULL!	#NULL!	#NULL!	#NULL!	M	4.4	40	33	2	3	2	2	2	3	2	2
220	1	A	0	3.5	0	0	0	0	#NULL!	#NULL!	#NULL!	#NULL!	M	3.5	38	30	2	3	1	2	2	3	2	1
221	3	A	0	4.2	0	0	0	0	#NULL!	#NULL!	#NULL!	#NULL!	M	3.25	41	32	2	3	1	2	2	3	2	2
222	1	A	0	5.5	0	0	0	0	#NULL!	#NULL!	#NULL!	#NULL!	M	3.8	38	31	2	3	2	1	2	3	2	1
223	1	A	0	6.3	0	0	0	0	#NULL!	#NULL!	#NULL!	#NULL!	F	2.8	40	28	2	4	2	1	1	2	2	1
224	5	A	0	7.7	0	0	0	0	#NULL!	#NULL!	#NULL!	#NULL!	F	2.5	37	26	2	3	1	2	1	2	1	2
225	4	A	0	1.2	0	0	0	0	#NULL!	#NULL!	#NULL!	#NULL!	M	3.2	37	32	2	4	2	2	2	3	1	2
226	5	A	0	3.4	0	0	0	0	#NULL!	#NULL!	#NULL!	#NULL!	F	3.5	40	31	2	3	1	2	1	3	2	2
227	1	A	0	6.5	0	0	0	0	#NULL!	#NULL!	#NULL!	#NULL!	M	3	39	30	2	3	1	2	2	2	2	1
228	5	A	0	9.7	0	0	0	0	#NULL!	#NULL!	#NULL!	#NULL!	F	3.25	40	29	2	4	1	2	1	3	2	2
229	3	A	0	10.1	1	0	0	0	#NULL!	#NULL!	#NULL!	#NULL!	F	4.7	41	30	2	3	1	2	1	3	2	2
230	2	B	1	7.3	0	0	0	0	#NULL!	#NULL!	#NULL!	#NULL!	M	3.5	35	31	2	3	1	2	2	3	1	1
231	3	A	0	1.6	0	0	0	0	#NULL!	#NULL!	#NULL!	#NULL!	F	3.8	40	32	2	3	1	1	1	3	2	2
232	3	A	0	2.8	0	0	0	0	#NULL!	#NULL!	#NULL!	#NULL!	M	3.2	38	34	2	3	2	2	2	3	2	2
233	4	A	0	5.0999	0	0	0	0	#NULL!	#NULL!	#NULL!	#NULL!	M	3	37	32	2	3	2	2	2	2	1	2
234	2	A	0	7.3	0	0	0	0	#NULL!	#NULL!	#NULL!	#NULL!	M	2.65	37	25	2	2	1	1	2	2	1	1
235	2	A	0	9.1	0	0	0	0	#NULL!	#NULL!	#NULL!	#NULL!	M	3	38	26	2	3	1	1	2	2	2	1
236	2	A	0	9.1999	0	0	0	0	#NULL!	#NULL!	#NULL!	#NULL!	F	2.5	38	22	2	3	1	1	1	2	2	1
237	3	A	0	5.0999	0	0	0	0	#NULL!	#NULL!	#NULL!	#NULL!	M	4.2	40	24	2	3	1	1	2	3	2	2
238	0	A	0	5.0999	0	0	0	0	#NULL!	#NULL!	#NULL!	#NULL!	F	3.1	39	27	2	2	1	1	1	3	2	1
239	1	A	0	6	0	0	0	0	#NULL!	#NULL!	#NULL!	#NULL!	F	2.4	35	30	2	3	1	2	1	1	1	1
240	1	A	0	6.1	0	0	0	0	#NULL!	#NULL!	#NULL!	#NULL!	F	3	38	22	2	1	1	2	1	2	2	1
241	1	B	1	3.5	0	0	0	0	#NULL!	#NULL!	#NULL!	#NULL!	F	2.9	40	22	2	2	1	1	1	2	2	1
242	2	A	0	1.2	0	0	0	0	#NULL!	#NULL!	#NULL!	#NULL!	M	3.8	41	22	2	4	1	2	2	3	2	1
243	1	A	0	1.7	0	0	0	0	#NULL!	#NULL!	#NULL!	#NULL!	F	3.2	37	28	2	2	1	1	1	3	1	1
244	1	A	0	5	0	0	0	0	#NULL!	#NULL!	#NULL!	#NULL!	F	2.5	37	28	2	4	1	1	1	2	1	1
245	1	A	0	6	0	0	0	0	#NULL!	#NULL!	#NULL!	#NULL!	M	3.5	41	27	2	3	1	2	2	3	2	1
246	1	A	0	6.2	0	0	0	0	#NULL!	#NULL!	#NULL!	#NULL!	F	3	39	33	2	3	2	1	1	2	2	1
247	0	A	0	1.9	0	0	0	0	#NULL!	#NULL!	#NULL!	#NULL!	M	3.5	40	23	2	4	2	2	2	3	2	1
248	2	A	0	2.5	0	0	0	0	#NULL!	#NULL!	#NULL!	#NULL!	F	3.5	40	32	2	4	2	1	1	3	2	1
249	3	A	0	2.8	0	0	0	0	#NULL!	#NULL!	#NULL!	#NULL!	M	2.6	37	28	2	4	1	2	2	2	1	2
250	1	A	0	5.3	0	0	0	0	#NULL!	#NULL!	#NULL!	#NULL!	F	2.75	39	26	2	3	1	1	1	2	2	1
251	5	A	0	13.4	1	1	0	0	#NULL!	#NULL!	#NULL!	#NULL!	M	2.7	37	32	2	3	2	1	2	2	1	2
252	5	A	0	13.9	1	1	0	0	#NULL!	#NULL!	#NULL!	#NULL!	F	2.4	37	32	2	3	2	2	1	1	1	2
253	1	A	0	4.3	0	0	0	0	#NULL!	#NULL!	#NULL!	#NULL!	M	3.8	38	23	2	2	2	1	2	3	2	1
254	1	A	0	5	0	0	0	0	#NULL!	#NULL!	#NULL!	#NULL!	M	2.6	39	36	3	3	2	1	2	2	2	1
255	1	A	0	7.2	0	0	0	0	#NULL!	#NULL!	#NULL!	#NULL!	M	3.3	38	28	2	3	1	2	2	3	2	1
256	2	B	1	13.7	1	1	0	0	2	8.6	0	0	M	3.8	38	36	3	2	2	1	2	3	2	1
257	2	B	1	14.4	1	1	0	0	2	10	0	0	M	2.95	40	32	2	3	1	1	2	2	2	1
258	3	B	1	11.3	1	0	0	0	#NULL!	#NULL!	#NULL!	#NULL!	F	3.2	40	32	2	3	2	1	1	3	2	2
259	3	B	1	12.7	1	1	0	0	#NULL!	#NULL!	#NULL!	#NULL!	M	3.9	40	34	2	2	1	1	2	3	2	2
260	4	B	1	12.9	1	1	0	0	#NULL!	#NULL!	#NULL!	#NULL!	F	3.7	38	33	2	2	2	2	1	3	2	2
261	3	A	0	3.1	0	0	0	0	#NULL!	#NULL!	#NULL!	#NULL!	M	4.1	40	37	3	2	2	1	2	3	2	2
262	2	A	0	3.9	0	0	0	0	#NULL!	#NULL!	#NULL!	#NULL!	F	3	38	32	2	3	1	1	1	2	2	1
263	1	A	0	4.2	0	0	0	0	#NULL!	#NULL!	#NULL!	#NULL!	F	2.9	38	33	2	2	1	1	1	2	2	1
264	2	A	0	9	0	0	0	0	#NULL!	#NULL!	#NULL!	#NULL!	M	3.3	38	21	2	1	1	1	2	3	2	1
265	3	A	0	11.3	1	0	0	0	#NULL!	#NULL!	#NULL!	#NULL!	M	3.9	40	24	2	2	1	2	2	3	2	2
266	1	B	1	12	1	1	0	0	1	7	0	0	F	2.3	37	25	2	1	1	1	1	1	1	1
267	3	B	1	18.399	1	1	1	1	3	11.9	0	0	M	2.2	37	31	2	3	2	2	2	1	1	2
268	2	A	0	11	1	0	0	0	2	8.2	0	0	M	2.6	30	35	2	3	2	1	2	2	1	1
269	2	A	0	16.1	1	1	1	0	2	12.3	1	0	F	4	38	28	2	3	2	1	1	3	2	1
270	1	A	0	0.9	0	0	0	0	#NULL!	#NULL!	#NULL!	#NULL!	M	2.8	38	27	2	2	1	2	2	2	2	1
271	5	A	0	4.2	0	0	0	0	#NULL!	#NULL!	#NULL!	#NULL!	F	2.35	39	18	1	1	1	2	1	1	2	2
272	1	A	0	6	0	0	0	0	#NULL!	#NULL!	#NULL!	#NULL!	F	3.4	40	28	2	4	1	1	1	3	2	1
273	1	A	0	6.2	0	0	0	0	#NULL!	#NULL!	#NULL!	#NULL!	M	2.75	36	27	2	3	1	1	2	2	1	1
274	1	A	0	7	0	0	0	0	#NULL!	#NULL!	#NULL!	#NULL!	F	3.9	39	30	2	3	1	2	1	3	2	1
275	4	A	0	7.2	0	0	0	0	#NULL!	#NULL!	#NULL!	#NULL!	F	3.2	38	29	2	3	2	2	1	3	2	2
276	7	A	0	2.8	0	0	0	0	#NULL!	#NULL!	#NULL!	#NULL!	M	3.5	38	28	2	3	2	2	2	3	2	2
277	1	A	0	5.8	0	0	0	0	#NULL!	#NULL!	#NULL!	#NULL!	F	3.6	41	36	3	3	2	1	1	3	2	1
278	1	A	0	6	0	0	0	0	#NULL!	#NULL!	#NULL!	#NULL!	M	2.75	38	24	2	3	1	2	2	2	2	1
279	2	A	0	6.7	0	0	0	0	#NULL!	#NULL!	#NULL!	#NULL!	F	3.5	41	40	3	3	2	2	1	3	2	1
280	1	A	0	7.2	0	0	0	0	#NULL!	#NULL!	#NULL!	#NULL!	M	3.15	38	21	2	3	1	1	2	3	2	1
281	2	A	0	7.4	0	0	0	0	#NULL!	#NULL!	#NULL!	#NULL!	F	3.2	40	25	2	3	1	2	1	3	2	1
282	3	A	0	11.2	1	0	0	0	#NULL!	#NULL!	#NULL!	#NULL!	M	2.7	40	25	2	4	1	1	2	2	2	2
283	1	B	1	5.6	0	0	0	0	#NULL!	#NULL!	#NULL!	#NULL!	F	3.9	40	35	2	3	2	1	1	3	2	1
284	2	B	1	7.5	0	0	0	0	#NULL!	#NULL!	#NULL!	#NULL!	M	2.75	37	33	2	3	2	2	2	2	1	1
285	2	A	0	16.1	1	1	1	0	2	10.8	0	0	F	3.25	39	31	2	3	1	2	1	3	2	1
286	1	A	0	4.2	0	0	0	0	#NULL!	#NULL!	#NULL!	#NULL!	M	3.4	40	26	2	3	2	2	2	3	2	1
287	1	A	0	5.6	0	0	0	0	#NULL!	#NULL!	#NULL!	#NULL!	F	2.45	38	29	2	3	2	2	1	1	2	1
288	4	A	0	7.5	0	0	0	0	#NULL!	#NULL!	#NULL!	#NULL!	F	4	38	29	2	3	1	1	1	3	2	2
289	2	A	0	9.6	0	0	0	0	#NULL!	#NULL!	#NULL!	#NULL!	F	2.8	40	35	2	2	2	1	1	2	2	1
290	3	A	0	10.4	1	0	0	0	#NULL!	#NULL!	#NULL!	#NULL!	F	2.5	36	23	2	4	2	2	1	2	1	2
291	3	A	0	10.4	1	0	0	0	#NULL!	#NULL!	#NULL!	#NULL!	F	2.7	36	23	2	4	2	2	1	2	1	2
292	2	B	1	18.6	1	1	1	1	#NULL!	#NULL!	#NULL!	#NULL!	M	3.75	38	29	2	3	1	2	2	3	2	1
293	1	A	0	6.3	0	0	0	0	#NULL!	#NULL!	#NULL!	#NULL!	F	2.7	37	36	3	3	2	2	1	2	1	1
294	1	A	0	6.7	0	0	0	0	#NULL!	#NULL!	#NULL!	#NULL!	M	3.3	37	36	3	3	2	2	2	3	1	1
295	3	A	0	7.4	0	0	0	0	#NULL!	#NULL!	#NULL!	#NULL!	F	4.15	42	30	2	3	2	2	1	3	2	2
296	2	A	0	11.2	1	0	0	0	#NULL!	#NULL!	#NULL!	#NULL!	F	3	39	24	2	2	1	1	1	2	2	1
297	1	A	0	6	0	0	0	0	#NULL!	#NULL!	#NULL!	#NULL!	F	3.1	42	28	2	3	1	2	1	3	2	1
298	3	A	0	6.4	0	0	0	0	#NULL!	#NULL!	#NULL!	#NULL!	M	3.5	38	32	2	4	1	2	2	3	2	2
299	6	A	0	8.1	0	0	0	0	#NULL!	#NULL!	#NULL!	#NULL!	F	2.25	39	27	2	2	1	2	1	1	2	2
300	3	A	0	9.6	0	0	0	0	#NULL!	#NULL!	#NULL!	#NULL!	F	3	38	36	3	3	2	2	1	2	2	2
301	2	A	0	10.1	1	0	0	0	#NULL!	#NULL!	#NULL!	#NULL!	M	2.75	42	28	2	3	1	2	2	2	2	1
302	1	A	0	2.6	0	0	0	0	#NULL!	#NULL!	#NULL!	#NULL!	F	4.2	38	35	2	2	2	1	1	3	2	1
303	1	A	0	2.9	0	0	0	0	#NULL!	#NULL!	#NULL!	#NULL!	M	3.7	39	32	2	3	1	2	2	3	2	1
304	4	A	0	4.7	0	0	0	0	#NULL!	#NULL!	#NULL!	#NULL!	M	3.75	38	38	3	2	2	1	2	3	2	2
305	1	A	0	4.8	0	0	0	0	#NULL!	#NULL!	#NULL!	#NULL!	M	2.8	38	27	2	3	2	2	2	2	2	1
306	1	A	0	5.0999	0	0	0	0	#NULL!	#NULL!	#NULL!	#NULL!	F	3.25	39	33	2	3	2	2	1	3	2	1
307	1	A	0	6	0	0	0	0	#NULL!	#NULL!	#NULL!	#NULL!	M	3.7	39	41	3	3	2	2	2	3	2	1
308	2	B	1	17.5	1	1	1	1	2	9.5	0	0	F	2.9	40	33	2	3	2	2	1	2	2	1
309	2	A	0	2	0	0	0	0	#NULL!	#NULL!	#NULL!	#NULL!	M	3.75	38	30	2	4	2	2	2	3	2	1
310	3	A	0	2.2	0	0	0	0	#NULL!	#NULL!	#NULL!	#NULL!	F	3.1	38	29	2	3	2	2	1	3	2	2
311	1	A	0	6	0	0	0	0	#NULL!	#NULL!	#NULL!	#NULL!	M	3.3	38	23	2	3	1	2	2	3	2	1
312	1	A	0	6	0	0	0	0	#NULL!	#NULL!	#NULL!	#NULL!	M	3.4	38	23	2	4	1	1	2	3	2	1
313	1	A	0	6	0	0	0	0	#NULL!	#NULL!	#NULL!	#NULL!	M	3.75	39	31	2	4	2	2	2	3	2	1
314	2	A	0	6.3	0	0	0	0	#NULL!	#NULL!	#NULL!	#NULL!	F	3	39	24	2	4	1	1	1	2	2	1
315	1	A	0	7	0	0	0	0	#NULL!	#NULL!	#NULL!	#NULL!	M	4	38	25	2	3	2	2	2	3	2	1
316	1	A	0	7.2	0	0	0	0	#NULL!	#NULL!	#NULL!	#NULL!	F	3	38	31	2	3	2	1	1	2	2	1
317	1	A	0	7.5	0	0	0	0	#NULL!	#NULL!	#NULL!	#NULL!	F	2.45	40	33	2	3	2	2	1	1	2	1
318	2	A	0	9.1	0	0	0	0	#NULL!	#NULL!	#NULL!	#NULL!	M	3	39	39	3	2	2	2	2	2	2	1
319	2	A	0	9.1	0	0	0	0	#NULL!	#NULL!	#NULL!	#NULL!	M	3.85	38	30	2	1	2	2	2	3	2	1
320	2	B	1	1.1	0	0	0	0	#NULL!	#NULL!	#NULL!	#NULL!	F	3.1	38	25	2	2	2	2	1	3	2	1
321	2	B	1	11	1	0	0	0	#NULL!	#NULL!	#NULL!	#NULL!	F	3.55	42	30	2	1	2	2	1	3	2	1
322	5	A	0	6	0	0	0	0	#NULL!	#NULL!	#NULL!	#NULL!	M	3.4	38	23	2	3	2	2	2	3	2	2
323	1	A	0	6.8	0	0	0	0	#NULL!	#NULL!	#NULL!	#NULL!	M	3.7	36	29	2	3	1	1	2	3	1	1
324	1	A	0	7.2	0	0	0	0	#NULL!	#NULL!	#NULL!	#NULL!	F	2.25	36	26	2	3	1	1	1	1	1	1
325	1	A	0	7.3	0	0	0	0	#NULL!	#NULL!	#NULL!	#NULL!	M	3.2	38	19	1	4	1	1	2	3	2	1
326	2	A	0	8	0	0	0	0	#NULL!	#NULL!	#NULL!	#NULL!	F	3.1	38	32	2	4	2	2	1	3	2	1
327	2	A	0	8.4	0	0	0	0	#NULL!	#NULL!	#NULL!	#NULL!	M	2.95	38	32	2	4	2	2	2	2	2	1
328	4	A	0	13	1	1	0	0	#NULL!	#NULL!	#NULL!	#NULL!	F	3.1	42	28	2	3	1	2	1	3	2	2
329	5	A	0	3.8	0	0	0	0	#NULL!	#NULL!	#NULL!	#NULL!	F	3.3	38	25	2	3	1	1	1	3	2	2
330	1	A	0	4.3	0	0	0	0	#NULL!	#NULL!	#NULL!	#NULL!	M	2.25	37	35	2	3	1	2	2	1	1	1
331	1	A	0	4.5999	0	0	0	0	#NULL!	#NULL!	#NULL!	#NULL!	M	3	40	30	2	3	1	1	2	2	2	1
332	1	A	0	5.6	0	0	0	0	#NULL!	#NULL!	#NULL!	#NULL!	F	2.5	38	19	1	1	2	2	1	2	2	1
333	1	A	0	6	0	0	0	0	#NULL!	#NULL!	#NULL!	#NULL!	F	3.5	38	34	2	3	2	1	1	3	2	1
334	1	A	0	6	0	0	0	0	#NULL!	#NULL!	#NULL!	#NULL!	F	2.7	38	19	1	1	2	2	1	2	2	1
335	1	A	0	6	0	0	0	0	#NULL!	#NULL!	#NULL!	#NULL!	M	2.75	38	35	2	3	2	2	2	2	2	1
336	2	A	0	6.9	0	0	0	0	#NULL!	#NULL!	#NULL!	#NULL!	F	2.5	37	30	2	3	2	2	1	2	1	1
337	1	A	0	7.2	0	0	0	0	#NULL!	#NULL!	#NULL!	#NULL!	M	3.9	40	24	2	3	1	2	2	3	2	1
338	2	A	0	9	0	0	0	0	#NULL!	#NULL!	#NULL!	#NULL!	F	3	38	34	2	3	2	2	1	2	2	1
339	1	B	1	7.3	0	0	0	0	#NULL!	#NULL!	#NULL!	#NULL!	M	2.5	36	20	2	1	1	2	2	2	1	1
340	1	A	0	4.9	0	0	0	0	#NULL!	#NULL!	#NULL!	#NULL!	F	3.5	40	25	2	4	2	1	1	3	2	1
341	2	A	0	9.4	0	0	0	0	#NULL!	#NULL!	#NULL!	#NULL!	M	3.7	37	34	2	3	2	2	2	3	1	1
342	3	A	0	0	0	0	0	0	#NULL!	#NULL!	#NULL!	#NULL!	M	3.95	38	37	3	4	2	2	2	3	2	2
343	1	A	0	6	0	0	0	0	#NULL!	#NULL!	#NULL!	#NULL!	F	2.1	37	21	2	4	2	1	1	1	1	1
344	4	A	0	6.5	0	0	0	0	#NULL!	#NULL!	#NULL!	#NULL!	M	2.8	37	26	2	3	1	2	2	2	1	2
345	3	A	0	9.1999	0	0	0	0	#NULL!	#NULL!	#NULL!	#NULL!	F	3	36	38	3	4	2	2	1	2	1	2
346	3	A	0	10.4	1	0	0	0	#NULL!	#NULL!	#NULL!	#NULL!	F	3	38	32	2	3	1	1	1	2	2	2
347	2	A	0	2.2	0	0	0	0	#NULL!	#NULL!	#NULL!	#NULL!	F	3	38	38	3	3	2	1	1	2	2	1
348	1	A	0	4	0	0	0	0	#NULL!	#NULL!	#NULL!	#NULL!	M	3.5	40	23	2	4	1	1	2	3	2	1
349	0	A	0	4.5	0	0	0	0	#NULL!	#NULL!	#NULL!	#NULL!	M	2.9	39	20	2	3	1	1	2	2	2	1
350	1	A	0	6	0	0	0	0	#NULL!	#NULL!	#NULL!	#NULL!	M	3	38	26	2	3	1	1	2	2	2	1
351	1	A	0	7	0	0	0	0	#NULL!	#NULL!	#NULL!	#NULL!	F	2.8	38	27	2	3	1	1	1	2	2	1
352	2	A	0	1.4	0	0	0	0	#NULL!	#NULL!	#NULL!	#NULL!	M	3.5	38	28	2	2	1	1	2	3	2	1
353	2	A	0	9.1	0	0	0	0	#NULL!	#NULL!	#NULL!	#NULL!	M	3.5	38	24	2	4	1	1	2	3	2	1
354	2	A	0	0.9	0	0	0	0	#NULL!	#NULL!	#NULL!	#NULL!	M	3.9	38	28	2	2	2	2	2	3	2	1
355	2	A	0	5.2	0	0	0	0	#NULL!	#NULL!	#NULL!	#NULL!	F	3.9	40	30	2	2	2	1	1	3	2	1
356	1	A	0	5.6	0	0	0	0	#NULL!	#NULL!	#NULL!	#NULL!	M	2.5	39	39	3	3	2	2	2	2	2	1
357	3	A	0	6.8	0	0	0	0	#NULL!	#NULL!	#NULL!	#NULL!	M	2.95	38	29	2	3	2	2	2	2	2	2
358	2	A	0	9.6	0	0	0	0	#NULL!	#NULL!	#NULL!	#NULL!	M	3.7	38	37	3	2	2	2	2	3	2	1
359	5	A	0	10	1	0	0	0	#NULL!	#NULL!	#NULL!	#NULL!	M	2.5	36	30	2	3	1	2	2	2	1	2
360	4	A	0	10.199	1	0	0	0	#NULL!	#NULL!	#NULL!	#NULL!	F	3.3	38	22	2	2	1	1	1	3	2	2
361	1	A	0	13.5	1	1	0	0	1	11.1	0	1	M	3.8	38	35	2	4	1	1	2	3	2	1
362	1	A	0	2.9	0	0	0	0	#NULL!	#NULL!	#NULL!	#NULL!	F	3.6	38	30	2	1	2	1	1	3	2	1
363	1	A	0	4.41	0	0	0	0	#NULL!	#NULL!	#NULL!	#NULL!	M	2.8	38	32	2	4	2	1	2	2	2	1
364	1	A	0	4.8	0	0	0	0	#NULL!	#NULL!	#NULL!	#NULL!	M	2.4	38	30	2	3	2	1	2	1	2	1
365	1	A	0	5.2	0	0	0	0	#NULL!	#NULL!	#NULL!	#NULL!	M	3	42	27	2	3	2	1	2	2	2	1
366	1	A	0	5.4	0	0	0	0	#NULL!	#NULL!	#NULL!	#NULL!	M	2.5	38	32	2	4	2	1	2	2	2	1
367	1	A	0	5.7	0	0	0	0	#NULL!	#NULL!	#NULL!	#NULL!	F	3.2	38	37	3	3	2	1	1	3	2	1
368	2	A	0	7.2	0	0	0	0	#NULL!	#NULL!	#NULL!	#NULL!	F	3.5	38	38	3	3	2	1	1	3	2	1
369	2	A	0	7.4	0	0	0	0	#NULL!	#NULL!	#NULL!	#NULL!	F	3	38	38	3	3	2	1	1	2	2	1
370	1	A	0	7.6	0	0	0	0	#NULL!	#NULL!	#NULL!	#NULL!	F	3.7	39	24	2	3	2	1	1	3	2	1
371	5	B	1	0.6	0	0	0	0	#NULL!	#NULL!	#NULL!	#NULL!	M	1.7	30	28	2	1	2	2	2	1	1	2
372	1	A	0	3.5	0	0	0	0	#NULL!	#NULL!	#NULL!	#NULL!	M	2.7	37	26	2	3	2	2	2	2	1	1
373	2	A	0	5	0	0	0	0	#NULL!	#NULL!	#NULL!	#NULL!	M	3.5	38	21	2	4	2	2	2	3	2	1
374	2	A	0	5.6	0	0	0	0	#NULL!	#NULL!	#NULL!	#NULL!	M	3.25	39	26	2	2	1	2	2	3	2	1
375	1	A	0	6.1	0	0	0	0	#NULL!	#NULL!	#NULL!	#NULL!	F	3.5	40	28	2	3	1	1	1	3	2	1
376	2	A	0	8.3	0	0	0	0	#NULL!	#NULL!	#NULL!	#NULL!	M	3.8	37	28	2	2	2	2	2	3	1	1
377	2	A	0	8.4	0	0	0	0	#NULL!	#NULL!	#NULL!	#NULL!	F	2.25	36	32	2	3	2	2	1	1	1	1
378	2	A	0	9.6999	0	0	0	0	#NULL!	#NULL!	#NULL!	#NULL!	M	3.2	37	37	3	3	1	2	2	3	1	1
379	2	A	0	10.5	1	0	0	0	#NULL!	#NULL!	#NULL!	#NULL!	M	3	38	31	2	3	2	2	2	2	2	1
380	2	B	1	16.9	1	1	1	0	2	16.9	1	1	M	3.5	38	27	2	4	2	1	2	3	2	1
381	4	B	1	10.9	1	0	0	0	4	10.9	0	0	M	3.5	40	35	2	3	1	1	2	3	2	2
382	3	A	0	2.1	0	0	0	0	#NULL!	#NULL!	#NULL!	#NULL!	M	3.5	38	27	2	3	1	1	2	3	2	2
383	3	A	0	2.4	0	0	0	0	#NULL!	#NULL!	#NULL!	#NULL!	M	3.5	41	35	2	3	2	1	2	3	2	2
384	2	A	0	4.5999	0	0	0	0	#NULL!	#NULL!	#NULL!	#NULL!	F	2.5	40	31	2	2	1	1	1	2	2	1
385	2	A	0	4.8	0	0	0	0	#NULL!	#NULL!	#NULL!	#NULL!	M	4	38	20	2	2	1	1	2	3	2	1
386	1	A	0	6	0	0	0	0	#NULL!	#NULL!	#NULL!	#NULL!	F	3.5	37	29	2	3	1	1	1	3	1	1
387	10	A	0	7.2	0	0	0	0	#NULL!	#NULL!	#NULL!	#NULL!	M	2.75	37	30	2	3	2	1	2	2	1	3
388	2	A	0	9	0	0	0	0	#NULL!	#NULL!	#NULL!	#NULL!	M	3.6	38	29	2	3	2	1	2	3	2	1
389	2	A	0	9.1999	0	0	0	0	#NULL!	#NULL!	#NULL!	#NULL!	F	2.9	38	17	1	3	1	1	1	2	2	1
390	2	A	0	9.1999	0	0	0	0	#NULL!	#NULL!	#NULL!	#NULL!	F	3.6	38	23	2	3	1	1	1	3	2	1
391	4	A	0	9.3	0	0	0	0	#NULL!	#NULL!	#NULL!	#NULL!	M	3.8	39	36	3	3	2	1	2	3	2	2
392	2	A	0	9.5	0	0	0	0	#NULL!	#NULL!	#NULL!	#NULL!	F	3.7	42	34	2	3	2	1	1	3	2	1
393	8	A	0	9.9	0	0	0	0	#NULL!	#NULL!	#NULL!	#NULL!	F	2.5	38	22	2	1	1	2	1	2	2	3
394	3	A	0	11	1	0	0	0	#NULL!	#NULL!	#NULL!	#NULL!	M	3.3	40	27	2	3	2	2	2	3	2	2
395	2	A	0	11.1	1	0	0	0	#NULL!	#NULL!	#NULL!	#NULL!	M	3.45	40	39	3	3	2	2	2	3	2	1
396	3	A	0	11.6	1	0	0	0	#NULL!	#NULL!	#NULL!	#NULL!	M	3.5	40	30	2	3	1	1	2	3	2	2
397	3	A	0	12.1	1	1	0	0	#NULL!	#NULL!	#NULL!	#NULL!	F	2.3	36	20	2	1	1	2	1	1	1	2
398	2	A	0	12.2	1	1	0	0	#NULL!	#NULL!	#NULL!	#NULL!	F	3.1	39	35	2	2	2	1	1	3	2	1
399	3	A	0	14	1	1	0	0	#NULL!	#NULL!	#NULL!	#NULL!	M	3.7	40	23	2	3	1	2	2	3	2	2
400	2	A	0	12.5	1	1	0	0	2	7.3	0	0	F	3.85	39	30	2	2	2	2	1	3	2	1
401	2	A	0	1.6	0	0	0	0	#NULL!	#NULL!	#NULL!	#NULL!	F	3.1	38	28	2	3	2	1	1	3	2	1
402	1	A	0	2.4	0	0	0	0	#NULL!	#NULL!	#NULL!	#NULL!	F	2.7	39	28	2	3	1	1	1	2	2	1
403	1	A	0	3.6	0	0	0	0	#NULL!	#NULL!	#NULL!	#NULL!	F	3.7	39	26	2	3	1	1	1	3	2	1
404	1	A	0	3.8	0	0	0	0	#NULL!	#NULL!	#NULL!	#NULL!	M	3.5	37	34	2	4	1	2	2	3	1	1
405	2	A	0	9.5	0	0	0	0	#NULL!	#NULL!	#NULL!	#NULL!	F	3.5	32	33	2	2	1	1	1	3	1	1
406	2	A	0	9.9	0	0	0	0	#NULL!	#NULL!	#NULL!	#NULL!	F	3.3	40	21	2	3	1	2	1	3	2	1
407	2	A	0	0.6	0	0	0	0	#NULL!	#NULL!	#NULL!	#NULL!	M	3.25	41	29	2	3	2	1	2	3	2	1
408	1	A	0	2	0	0	0	0	#NULL!	#NULL!	#NULL!	#NULL!	F	2.8	38	35	2	3	2	1	1	2	2	1
409	1	A	0	4.9	0	0	0	0	#NULL!	#NULL!	#NULL!	#NULL!	F	2.5	39	31	2	2	2	2	1	2	2	1
410	1	A	0	5.7	0	0	0	0	#NULL!	#NULL!	#NULL!	#NULL!	M	3.7	37	37	3	3	2	1	2	3	1	1
411	1	A	0	7.3	0	0	0	0	#NULL!	#NULL!	#NULL!	#NULL!	F	3.8	38	41	3	3	2	1	1	3	2	1
412	1	A	0	7.5	0	0	0	0	#NULL!	#NULL!	#NULL!	#NULL!	F	2.5	38	33	2	4	2	1	1	2	2	1
413	1	B	1	1.8	0	0	0	0	#NULL!	#NULL!	#NULL!	#NULL!	F	3.2	38	35	2	2	1	1	1	3	2	1
414	1	B	1	6	0	0	0	0	#NULL!	#NULL!	#NULL!	#NULL!	M	3.25	38	25	2	3	1	1	2	3	2	1
415	1	B	1	7.6	0	0	0	0	#NULL!	#NULL!	#NULL!	#NULL!	M	3.3	39	26	2	1	2	1	2	3	2	1
416	0	A	0	2	0	0	0	0	#NULL!	#NULL!	#NULL!	#NULL!	F	3.9	38	27	2	3	2	1	1	3	2	1
417	1	A	0	2.8	0	0	0	0	#NULL!	#NULL!	#NULL!	#NULL!	F	3.25	35	29	2	3	1	1	1	3	1	1
418	0	A	0	3.9	0	0	0	0	#NULL!	#NULL!	#NULL!	#NULL!	M	3.9	38	35	2	3	2	1	2	3	2	1
419	1	A	0	4.5999	0	0	0	0	#NULL!	#NULL!	#NULL!	#NULL!	M	3.95	42	28	2	3	1	2	2	3	2	1
420	1	A	0	4.9	0	0	0	0	#NULL!	#NULL!	#NULL!	#NULL!	M	3	37	41	3	3	2	1	2	2	1	1
421	1	A	0	5.5	0	0	0	0	#NULL!	#NULL!	#NULL!	#NULL!	F	3.65	39	25	2	2	1	2	1	3	2	1
422	1	A	0	7	0	0	0	0	#NULL!	#NULL!	#NULL!	#NULL!	M	3.9	40	35	2	3	2	1	2	3	2	1
423	2	B	1	4.5	0	0	0	0	#NULL!	#NULL!	#NULL!	#NULL!	F	3.2	38	35	2	4	2	1	1	3	2	1
424	1	A	0	1	0	0	0	0	#NULL!	#NULL!	#NULL!	#NULL!	F	3.8	38	28	2	3	2	1	1	3	2	1
425	2	A	0	3.2	0	0	0	0	#NULL!	#NULL!	#NULL!	#NULL!	M	3.25	38	31	2	3	1	2	2	3	2	1
426	4	A	0	5.0999	0	0	0	0	#NULL!	#NULL!	#NULL!	#NULL!	M	5.2	41	29	2	3	1	1	2	3	2	2
427	1	A	0	5.3	0	0	0	0	#NULL!	#NULL!	#NULL!	#NULL!	F	3	38	32	2	3	2	1	1	2	2	1
428	1	A	0	5.9	0	0	0	0	#NULL!	#NULL!	#NULL!	#NULL!	M	4	39	29	2	3	1	1	2	3	2	1
429	2	A	0	7	0	0	0	0	#NULL!	#NULL!	#NULL!	#NULL!	F	3	40	23	2	4	2	2	1	2	2	1
430	2	A	0	7.5	0	0	0	0	#NULL!	#NULL!	#NULL!	#NULL!	M	3.25	37	30	2	2	2	2	2	3	1	1
431	3	B	1	4.0999	0	0	0	0	#NULL!	#NULL!	#NULL!	#NULL!	F	3.2	38	23	2	3	1	2	1	3	2	2
432	1	B	1	6.5	0	0	0	0	#NULL!	#NULL!	#NULL!	#NULL!	M	3.25	40	29	2	3	1	1	2	3	2	1
433	1	B	1	7.1	0	0	0	0	#NULL!	#NULL!	#NULL!	#NULL!	M	3.4	38	42	3	3	2	1	2	3	2	1
434	5	B	1	13.7	1	1	0	0	#NULL!	#NULL!	#NULL!	#NULL!	M	2.25	33	30	2	1	2	2	2	1	1	2
435	1	A	0	5.2	0	0	0	0	#NULL!	#NULL!	#NULL!	#NULL!	F	3.1	40	25	2	3	2	1	1	3	2	1
436	1	A	0	6.4	0	0	0	0	#NULL!	#NULL!	#NULL!	#NULL!	M	3.2	38	24	2	3	2	1	2	3	2	1
437	4	B	1	6.9	0	0	0	0	#NULL!	#NULL!	#NULL!	#NULL!	F	3.8	44	28	2	3	2	2	1	3	2	2
438	2	A	0	15.3	1	1	1	0	2	9.9	0	0	M	3.9	39	31	2	3	2	1	2	3	2	1
439	3	A	0	3.2	0	0	0	0	#NULL!	#NULL!	#NULL!	#NULL!	M	3.5	40	32	2	4	2	1	2	3	2	2
440	2	A	0	3.2	0	0	0	0	#NULL!	#NULL!	#NULL!	#NULL!	M	3.2	38	29	2	3	2	1	2	3	2	1
441	3	A	0	5.9	0	0	0	0	#NULL!	#NULL!	#NULL!	#NULL!	M	3.4	38	29	2	2	1	1	2	3	2	2
442	2	A	0	6.6	0	0	0	0	#NULL!	#NULL!	#NULL!	#NULL!	F	3.2	42	19	1	3	1	1	1	3	2	1
443	3	A	0	6.9	0	0	0	0	#NULL!	#NULL!	#NULL!	#NULL!	M	2.8	40	25	2	3	1	1	2	2	2	2
444	1	A	0	6.9	0	0	0	0	#NULL!	#NULL!	#NULL!	#NULL!	M	3.9	40	25	2	3	1	1	2	3	2	1
445	2	A	0	7.1	0	0	0	0	#NULL!	#NULL!	#NULL!	#NULL!	F	2.9	41	25	2	3	1	1	1	2	2	1
446	2	A	0	7.2	0	0	0	0	#NULL!	#NULL!	#NULL!	#NULL!	M	3.9	39	36	3	3	2	2	2	3	2	1
447	2	A	0	7.4	0	0	0	0	#NULL!	#NULL!	#NULL!	#NULL!	F	2.5	39	34	2	3	1	2	1	2	2	1
448	2	A	0	9.1	0	0	0	0	#NULL!	#NULL!	#NULL!	#NULL!	M	3.2	40	26	2	3	1	1	2	3	2	1
449	4	A	0	9.1999	0	0	0	0	#NULL!	#NULL!	#NULL!	#NULL!	F	3	38	37	3	4	1	2	1	2	2	2
450	4	A	0	9.4	0	0	0	0	#NULL!	#NULL!	#NULL!	#NULL!	F	3.2	38	30	2	2	1	1	1	3	2	2
451	3	A	0	12	1	1	0	0	#NULL!	#NULL!	#NULL!	#NULL!	M	3.25	40	23	2	2	1	1	2	3	2	2
452	2	B	1	6.3	0	0	0	0	#NULL!	#NULL!	#NULL!	#NULL!	F	3.5	41	26	2	3	1	1	1	3	2	1
453	3	B	1	12.7	1	1	0	0	#NULL!	#NULL!	#NULL!	#NULL!	M	3	38	30	2	2	2	2	2	2	2	2
454	3	B	1	12.8	1	1	0	0	#NULL!	#NULL!	#NULL!	#NULL!	M	3.2	38	30	2	2	2	2	2	3	2	2
455	1	A	0	1.5	0	0	0	0	#NULL!	#NULL!	#NULL!	#NULL!	M	3.2	41	32	2	3	2	1	2	3	2	1
456	1	A	0	5.6	0	0	0	0	#NULL!	#NULL!	#NULL!	#NULL!	F	3.2	38	30	2	3	2	1	1	3	2	1
457	1	A	0	6	0	0	0	0	#NULL!	#NULL!	#NULL!	#NULL!	F	2.5	38	38	3	4	1	1	1	2	2	1
458	1	A	0	2.2	0	0	0	0	#NULL!	#NULL!	#NULL!	#NULL!	F	3.5	38	26	2	3	1	2	1	3	2	1
459	1	A	0	5	0	0	0	0	#NULL!	#NULL!	#NULL!	#NULL!	M	3.9	38	30	2	3	1	1	2	3	2	1
460	1	A	0	5.4	0	0	0	0	#NULL!	#NULL!	#NULL!	#NULL!	F	3.5	40	27	2	3	1	2	1	3	2	1
461	2	A	0	5.7	0	0	0	0	#NULL!	#NULL!	#NULL!	#NULL!	M	3.8	40	39	3	3	2	2	2	3	2	1
462	1	A	0	6	0	0	0	0	#NULL!	#NULL!	#NULL!	#NULL!	M	2.25	37	24	2	1	2	2	2	1	1	1
463	1	A	0	6	0	0	0	0	#NULL!	#NULL!	#NULL!	#NULL!	M	2.6	37	24	2	1	2	2	2	2	1	1
464	3	A	0	6.1	0	0	0	0	#NULL!	#NULL!	#NULL!	#NULL!	M	3.7	38	26	2	4	1	1	2	3	2	2
465	1	A	0	6.3	0	0	0	0	#NULL!	#NULL!	#NULL!	#NULL!	M	3.8	40	30	2	3	2	1	2	3	2	1
466	1	A	0	6.6	0	0	0	0	#NULL!	#NULL!	#NULL!	#NULL!	M	5.5	40	19	1	3	1	1	2	3	2	1
467	1	A	0	7	0	0	0	0	#NULL!	#NULL!	#NULL!	#NULL!	M	3.2	40	24	2	3	2	1	2	3	2	1
468	1	A	0	7	0	0	0	0	#NULL!	#NULL!	#NULL!	#NULL!	M	3.25	36	31	2	3	1	1	2	3	1	1
469	2	A	0	13.2	1	1	0	0	2	8.4	0	0	M	3.4	38	28	2	3	1	1	2	3	2	1
470	1	A	0	2.2999	0	0	0	0	#NULL!	#NULL!	#NULL!	#NULL!	M	3.7	38	26	2	3	2	1	2	3	2	1
471	1	A	0	3.6	0	0	0	0	#NULL!	#NULL!	#NULL!	#NULL!	M	3.2	38	23	2	3	2	2	2	3	2	1
472	1	A	0	5.6	0	0	0	0	#NULL!	#NULL!	#NULL!	#NULL!	M	2.8	38	22	2	3	1	2	2	2	2	1
473	1	A	0	6.2	0	0	0	0	#NULL!	#NULL!	#NULL!	#NULL!	M	3.4	39	25	2	3	1	1	2	3	2	1
474	1	A	0	6.2	0	0	0	0	#NULL!	#NULL!	#NULL!	#NULL!	M	4.25	38	28	2	3	2	1	2	3	2	1
475	1	A	0	6.3	0	0	0	0	#NULL!	#NULL!	#NULL!	#NULL!	F	3.1	38	35	2	3	1	1	1	3	2	1
476	3	A	0	10.4	1	0	0	0	#NULL!	#NULL!	#NULL!	#NULL!	M	3.35	40	27	2	3	2	2	2	3	2	2
477	3	A	0	10.5	1	0	0	0	#NULL!	#NULL!	#NULL!	#NULL!	M	3.3	37	27	2	3	1	2	2	3	1	2
478	3	B	1	14.4	1	1	0	0	3	6.5	0	0	F	3.2	39	28	2	3	1	1	1	3	2	2
479	1	A	0	6	0	0	0	0	#NULL!	#NULL!	#NULL!	#NULL!	M	3	39	38	3	3	2	2	2	2	2	1
480	1	A	0	6.4	0	0	0	0	#NULL!	#NULL!	#NULL!	#NULL!	M	3	38	29	2	3	2	2	2	2	2	1
481	1	A	0	6.4	0	0	0	0	#NULL!	#NULL!	#NULL!	#NULL!	F	3.6	40	33	2	3	2	1	1	3	2	1
482	1	A	0	7.2	0	0	0	0	#NULL!	#NULL!	#NULL!	#NULL!	F	3	39	39	3	3	2	2	1	2	2	1
483	5	A	0	13.5	1	1	0	0	#NULL!	#NULL!	#NULL!	#NULL!	F	2.7	41	41	3	3	2	2	1	2	2	2
484	1	B	1	5.0999	0	0	0	0	#NULL!	#NULL!	#NULL!	#NULL!	M	3	38	28	2	4	1	1	2	2	2	1
485	2	B	1	6.9	0	0	0	0	#NULL!	#NULL!	#NULL!	#NULL!	F	3.25	38	30	2	3	2	1	1	3	2	1
486	1	B	1	7.1	0	0	0	0	#NULL!	#NULL!	#NULL!	#NULL!	F	3	38	35	2	4	2	1	1	2	2	1
487	2	B	1	9	0	0	0	0	#NULL!	#NULL!	#NULL!	#NULL!	M	3.3	40	28	2	3	2	1	2	3	2	1
488	2	A	0	0.5	0	0	0	0	#NULL!	#NULL!	#NULL!	#NULL!	F	3	40	26	2	2	1	1	1	2	2	1
489	1	A	0	1.2	0	0	0	0	#NULL!	#NULL!	#NULL!	#NULL!	M	3.25	39	22	2	3	1	2	2	3	2	1
490	2	A	0	2.2999	0	0	0	0	#NULL!	#NULL!	#NULL!	#NULL!	F	3.7	38	38	3	3	1	1	1	3	2	1
491	1	A	0	3.7	0	0	0	0	#NULL!	#NULL!	#NULL!	#NULL!	M	4	38	31	2	3	2	1	2	3	2	1
492	1	A	0	4	0	0	0	0	#NULL!	#NULL!	#NULL!	#NULL!	F	3.5	37	28	2	1	2	2	1	3	1	1
493	2	A	0	4.0999	0	0	0	0	#NULL!	#NULL!	#NULL!	#NULL!	M	3.3	38	33	2	4	2	1	2	3	2	1
494	4	A	0	4.2	0	0	0	0	#NULL!	#NULL!	#NULL!	#NULL!	M	3.3	41	25	2	3	1	2	2	3	2	2
495	1	A	0	4.3	0	0	0	0	#NULL!	#NULL!	#NULL!	#NULL!	M	3.1	38	27	2	4	1	1	2	3	2	1
496	1	A	0	5.2	0	0	0	0	#NULL!	#NULL!	#NULL!	#NULL!	M	3.75	38	26	2	2	1	1	2	3	2	1
497	2	A	0	5.7	0	0	0	0	#NULL!	#NULL!	#NULL!	#NULL!	F	4.1	39	31	2	3	2	1	1	3	2	1
498	2	A	0	8	0	0	0	0	#NULL!	#NULL!	#NULL!	#NULL!	F	3.75	38	29	2	3	1	1	1	3	2	1
499	3	A	0	8.6	0	0	0	0	#NULL!	#NULL!	#NULL!	#NULL!	M	3.2	37	35	2	2	2	2	2	3	1	2
500	3	A	0	10.3	1	0	0	0	#NULL!	#NULL!	#NULL!	#NULL!	F	3.4	38	35	2	3	2	1	1	3	2	2
501	1	B	1	6	0	0	0	0	#NULL!	#NULL!	#NULL!	#NULL!	F	2.9	38	23	2	4	1	1	1	2	2	1
502	1	B	1	6	0	0	0	0	#NULL!	#NULL!	#NULL!	#NULL!	M	3.25	37	38	3	3	2	2	2	3	1	1
503	6	A	0	0	0	0	0	0	#NULL!	#NULL!	#NULL!	#NULL!	M	2.75	38	38	3	3	1	2	2	2	2	2
504	0	A	0	2.2	0	0	0	0	#NULL!	#NULL!	#NULL!	#NULL!	M	3	40	26	2	4	2	1	2	2	2	1
505	1	A	0	3.6	0	0	0	0	#NULL!	#NULL!	#NULL!	#NULL!	F	3.5	40	33	2	3	2	1	1	3	2	1
506	1	A	0	5.0999	0	0	0	0	#NULL!	#NULL!	#NULL!	#NULL!	F	4	39	23	2	3	1	1	1	3	2	1
507	1	A	0	6.1	0	0	0	0	#NULL!	#NULL!	#NULL!	#NULL!	M	3	37	28	2	3	2	2	2	2	1	1
508	1	A	0	6.6	0	0	0	0	#NULL!	#NULL!	#NULL!	#NULL!	F	3.3	38	32	2	3	2	1	1	3	2	1
509	1	A	0	2.7	0	0	0	0	#NULL!	#NULL!	#NULL!	#NULL!	F	3	40	27	2	3	2	1	1	2	2	1
510	1	A	0	3.3	0	0	0	0	#NULL!	#NULL!	#NULL!	#NULL!	F	3.4	40	32	2	3	2	2	1	3	2	1
511	1	A	0	3.5	0	0	0	0	#NULL!	#NULL!	#NULL!	#NULL!	F	3.3	38	29	2	3	1	1	1	3	2	1
512	1	A	0	4.4	0	0	0	0	#NULL!	#NULL!	#NULL!	#NULL!	F	4	40	27	2	2	2	1	1	3	2	1
513	1	A	0	5.5	0	0	0	0	#NULL!	#NULL!	#NULL!	#NULL!	M	3.6	40	27	2	3	2	1	2	3	2	1
514	1	A	0	6.1	0	0	0	0	#NULL!	#NULL!	#NULL!	#NULL!	F	3.15	38	37	3	3	2	1	1	3	2	1
515	2	A	0	6.8	0	0	0	0	#NULL!	#NULL!	#NULL!	#NULL!	M	3.8	37	35	2	3	2	2	2	3	1	1
516	2	A	0	8.4	0	0	0	0	#NULL!	#NULL!	#NULL!	#NULL!	F	3.5	38	31	2	3	2	1	1	3	2	1
517	4	A	0	9	0	0	0	0	#NULL!	#NULL!	#NULL!	#NULL!	M	2.6	40	32	2	2	2	2	2	2	2	2
518	1	B	1	10.1	1	0	0	0	1	6.5	0	0	M	3.7	40	28	2	4	2	1	2	3	2	1
519	1	A	0	1.5	0	0	0	0	#NULL!	#NULL!	#NULL!	#NULL!	M	2.6	38	36	3	3	2	1	2	2	2	1
520	1	A	0	2.2999	0	0	0	0	#NULL!	#NULL!	#NULL!	#NULL!	M	3.2	40	27	2	4	2	1	2	3	2	1
521	1	A	0	3.2	0	0	0	0	#NULL!	#NULL!	#NULL!	#NULL!	F	3.4	38	36	3	3	2	1	1	3	2	1
522	1	A	0	5	0	0	0	0	#NULL!	#NULL!	#NULL!	#NULL!	F	3.2	40	35	2	3	2	2	1	3	2	1
523	1	A	0	5.5	0	0	0	0	#NULL!	#NULL!	#NULL!	#NULL!	M	3	38	26	2	4	2	2	2	2	2	1
524	1	A	0	6	0	0	0	0	#NULL!	#NULL!	#NULL!	#NULL!	M	3.8	41	28	2	3	2	1	2	3	2	1
525	1	A	0	1.4	0	0	0	0	#NULL!	#NULL!	#NULL!	#NULL!	M	3.5	39	28	2	1	1	1	2	3	2	1
526	1	A	0	3.4	0	0	0	0	#NULL!	#NULL!	#NULL!	#NULL!	M	3.2	40	27	2	3	1	1	2	3	2	1
527	3	A	0	3.8	0	0	0	0	#NULL!	#NULL!	#NULL!	#NULL!	M	2.75	37	33	2	2	2	2	2	2	1	2
528	1	A	0	3.8	0	0	0	0	#NULL!	#NULL!	#NULL!	#NULL!	M	2.8	37	33	2	3	2	1	2	2	1	1
529	1	A	0	4.5999	0	0	0	0	#NULL!	#NULL!	#NULL!	#NULL!	M	3.2	42	31	2	3	1	1	2	3	2	1
530	1	A	0	6	0	0	0	0	#NULL!	#NULL!	#NULL!	#NULL!	M	3.8	39	29	2	3	2	1	2	3	2	1
531	1	A	0	6.3	0	0	0	0	#NULL!	#NULL!	#NULL!	#NULL!	F	2.4	35	24	2	3	2	1	1	1	1	1
532	4	B	1	16.2	1	1	1	0	4	10.7	0	0	F	3.5	38	30	2	2	2	2	1	3	2	2
533	2	A	0	1.9	0	0	0	0	#NULL!	#NULL!	#NULL!	#NULL!	F	3	40	34	2	3	1	1	1	2	2	1
534	2	A	0	8.6999	0	0	0	0	#NULL!	#NULL!	#NULL!	#NULL!	M	3.25	38	36	3	3	2	2	2	3	2	1
535	2	A	0	9.3	0	0	0	0	#NULL!	#NULL!	#NULL!	#NULL!	F	3	38	26	2	3	1	1	1	2	2	1
536	2	A	0	12.8	1	1	0	0	#NULL!	#NULL!	#NULL!	#NULL!	M	3.5	37	38	3	3	2	2	2	3	1	1
537	6	A	0	1.1	0	0	0	0	#NULL!	#NULL!	#NULL!	#NULL!	M	3.2	40	35	2	3	2	2	2	3	2	2
538	2	A	0	1.6	0	0	0	0	#NULL!	#NULL!	#NULL!	#NULL!	M	3.2	39	25	2	2	2	2	2	3	2	1
539	2	A	0	2.1	0	0	0	0	#NULL!	#NULL!	#NULL!	#NULL!	M	3.1	39	23	2	4	1	1	2	3	2	1
540	2	A	0	6.4	0	0	0	0	#NULL!	#NULL!	#NULL!	#NULL!	F	3.6	40	28	2	3	1	1	1	3	2	1
541	2	A	0	6.4	0	0	0	0	#NULL!	#NULL!	#NULL!	#NULL!	F	3.5	40	26	2	4	2	1	1	3	2	1
542	2	A	0	6.9	0	0	0	0	#NULL!	#NULL!	#NULL!	#NULL!	M	3.6	40	25	2	3	1	2	2	3	2	1
543	1	A	0	7	0	0	0	0	#NULL!	#NULL!	#NULL!	#NULL!	M	3.25	40	30	2	3	2	1	2	3	2	1
544	2	A	0	9.8	0	0	0	0	#NULL!	#NULL!	#NULL!	#NULL!	M	3	39	28	2	2	1	1	2	2	2	1
545	3	A	0	9.8	0	0	0	0	#NULL!	#NULL!	#NULL!	#NULL!	M	3.5	41	23	2	3	1	2	2	3	2	2
546	2	A	0	10.8	1	0	0	0	#NULL!	#NULL!	#NULL!	#NULL!	M	4	41	28	2	3	2	1	2	3	2	1
547	1	B	1	11.8	1	0	0	0	1	6.8	0	0	M	3.5	36	28	2	3	1	1	2	3	1	1
548	2	B	1	13.3	1	1	0	0	2	7.6	0	0	F	2.6	40	28	2	3	1	1	1	2	2	1
549	1	A	0	4.2	0	0	0	0	#NULL!	#NULL!	#NULL!	#NULL!	M	3.4	42	35	2	3	2	1	2	3	2	1
550	1	A	0	4.5	0	0	0	0	#NULL!	#NULL!	#NULL!	#NULL!	F	3.5	39	28	2	2	1	1	1	3	2	1
551	1	A	0	4.8	0	0	0	0	#NULL!	#NULL!	#NULL!	#NULL!	F	3.3	39	20	2	3	1	1	1	3	2	1
552	1	A	0	6	0	0	0	0	#NULL!	#NULL!	#NULL!	#NULL!	F	3.3	36	38	3	2	2	2	1	3	1	1
553	1	A	0	7.2	0	0	0	0	#NULL!	#NULL!	#NULL!	#NULL!	F	3.2	39	34	2	2	2	1	1	3	2	1
554	1	A	0	4.3	0	0	0	0	#NULL!	#NULL!	#NULL!	#NULL!	M	3.5	38	26	2	2	2	1	2	3	2	1
555	2	A	0	8	0	0	0	0	#NULL!	#NULL!	#NULL!	#NULL!	F	3.2	39	22	2	3	1	1	1	3	2	1
556	4	A	0	13.4	1	1	0	0	#NULL!	#NULL!	#NULL!	#NULL!	M	3.2	38	39	3	1	2	1	2	3	2	2
557	2	B	1	15.5	1	1	1	0	2	11.2	0	0	M	2.6	41	27	2	3	2	2	2	2	2	1
558	1	A	0	2.2999	0	0	0	0	#NULL!	#NULL!	#NULL!	#NULL!	M	3.6	41	34	2	3	2	1	2	3	2	1
559	1	A	0	3.6	0	0	0	0	#NULL!	#NULL!	#NULL!	#NULL!	F	3.8	40	38	3	3	2	1	1	3	2	1
560	4	A	0	3.6	0	0	0	0	#NULL!	#NULL!	#NULL!	#NULL!	F	2.3	43	27	2	3	1	2	1	1	2	2
561	1	A	0	4.9	0	0	0	0	#NULL!	#NULL!	#NULL!	#NULL!	M	3	37	32	2	3	2	1	2	2	1	1
562	1	A	0	5.0999	0	0	0	0	#NULL!	#NULL!	#NULL!	#NULL!	F	3.25	38	28	2	3	1	2	1	3	2	1
563	1	A	0	5.6	0	0	0	0	#NULL!	#NULL!	#NULL!	#NULL!	F	3.1	37	36	3	3	2	1	1	3	1	1
564	1	A	0	6	0	0	0	0	#NULL!	#NULL!	#NULL!	#NULL!	M	3.4	40	26	2	3	1	1	2	3	2	1
565	1	A	0	6.1	0	0	0	0	#NULL!	#NULL!	#NULL!	#NULL!	M	3.4	41	37	3	3	2	1	2	3	2	1
566	1	A	0	3.1	0	0	0	0	#NULL!	#NULL!	#NULL!	#NULL!	M	3.25	40	22	2	1	1	2	2	3	2	1
567	1	A	0	5.5	0	0	0	0	#NULL!	#NULL!	#NULL!	#NULL!	M	3	44	34	2	1	2	1	2	2	2	1
568	1	A	0	5.8	0	0	0	0	#NULL!	#NULL!	#NULL!	#NULL!	M	3.4	38	20	2	3	1	1	2	3	2	1
569	1	A	0	6	0	0	0	0	#NULL!	#NULL!	#NULL!	#NULL!	F	3	41	34	2	3	2	1	1	2	2	1
570	1	A	0	6	0	0	0	0	#NULL!	#NULL!	#NULL!	#NULL!	M	3.1	41	27	2	3	1	1	2	3	2	1
571	2	A	0	7.6	0	0	0	0	#NULL!	#NULL!	#NULL!	#NULL!	M	3	40	34	2	3	1	1	2	2	2	1
572	2	B	1	10	1	0	0	0	#NULL!	#NULL!	#NULL!	#NULL!	M	3.5	38	26	2	3	2	2	2	3	2	1
573	2	B	1	10.8	1	0	0	0	#NULL!	#NULL!	#NULL!	#NULL!	M	3.5	38	26	2	3	2	2	2	3	2	1
574	4	A	0	1.1	0	0	0	0	#NULL!	#NULL!	#NULL!	#NULL!	F	2.9	39	37	3	2	2	2	1	2	2	2
575	1	A	0	3.9	0	0	0	0	#NULL!	#NULL!	#NULL!	#NULL!	M	2.6	40	22	2	3	2	1	2	2	2	1
576	4	A	0	5.2	0	0	0	0	#NULL!	#NULL!	#NULL!	#NULL!	M	3.4	38	34	2	2	1	2	2	3	2	2
577	3	A	0	6.2	0	0	0	0	#NULL!	#NULL!	#NULL!	#NULL!	M	2.7	39	28	2	3	1	1	2	2	2	2
578	1	A	0	6.5	0	0	0	0	#NULL!	#NULL!	#NULL!	#NULL!	F	2.9	38	30	2	3	2	1	1	2	2	1
579	3	A	0	7.1	0	0	0	0	#NULL!	#NULL!	#NULL!	#NULL!	M	2.8	37	36	3	2	1	2	2	2	1	2
580	1	A	0	7.2	0	0	0	0	#NULL!	#NULL!	#NULL!	#NULL!	M	3.5	40	25	2	3	1	2	2	3	2	1
581	3	A	0	7.2	0	0	0	0	#NULL!	#NULL!	#NULL!	#NULL!	M	3.7	38	33	2	3	2	1	2	3	2	2
582	3	A	0	7.4	0	0	0	0	#NULL!	#NULL!	#NULL!	#NULL!	F	3.15	38	27	2	3	2	2	1	3	2	2
583	1	B	1	10.1	1	0	0	0	1	5.5	0	0	F	3.6	40	24	2	3	1	1	1	3	2	1
584	1	A	0	2.9	0	0	0	0	#NULL!	#NULL!	#NULL!	#NULL!	M	3.5	40	30	2	3	2	2	2	3	2	1
585	1	A	0	4	0	0	0	0	#NULL!	#NULL!	#NULL!	#NULL!	F	3.9	40	41	3	3	2	1	1	3	2	1
586	2	A	0	4.5999	0	0	0	0	#NULL!	#NULL!	#NULL!	#NULL!	F	3.2	40	24	2	3	1	1	1	3	2	1
587	5	A	0	4.9	0	0	0	0	#NULL!	#NULL!	#NULL!	#NULL!	M	2.75	38	32	2	2	1	2	2	2	2	2
588	1	A	0	5.7	0	0	0	0	#NULL!	#NULL!	#NULL!	#NULL!	M	3.1	39	22	2	3	1	2	2	3	2	1
589	1	A	0	5.9	0	0	0	0	#NULL!	#NULL!	#NULL!	#NULL!	M	3.1	37	32	2	2	1	2	2	3	1	1
590	1	A	0	6	0	0	0	0	#NULL!	#NULL!	#NULL!	#NULL!	F	3	39	25	2	3	2	1	1	2	2	1
591	5	A	0	7.2	0	0	0	0	#NULL!	#NULL!	#NULL!	#NULL!	F	3.25	39	34	2	3	1	2	1	3	2	2
592	4	A	0	11.9	1	0	0	0	#NULL!	#NULL!	#NULL!	#NULL!	F	2.5	38	25	2	3	1	1	1	2	2	2
593	1	A	0	1.4	0	0	0	0	#NULL!	#NULL!	#NULL!	#NULL!	F	2.8	39	29	2	3	1	1	1	2	2	1
594	1	A	0	2.5	0	0	0	0	#NULL!	#NULL!	#NULL!	#NULL!	F	2.75	37	29	2	3	1	2	1	2	1	1
595	1	A	0	5.0999	0	0	0	0	#NULL!	#NULL!	#NULL!	#NULL!	F	3.1	38	36	3	4	2	2	1	3	2	1
596	1	A	0	5.5	0	0	0	0	#NULL!	#NULL!	#NULL!	#NULL!	M	3.5	38	22	2	3	2	1	2	3	2	1
597	2	A	0	9.6	0	0	0	0	#NULL!	#NULL!	#NULL!	#NULL!	M	4.25	40	27	2	3	2	1	2	3	2	1
598	2	B	1	13.8	1	1	0	0	2	14	1	1	M	3.5	38	30	2	3	1	1	2	3	2	1
599	3	A	0	3	0	0	0	0	#NULL!	#NULL!	#NULL!	#NULL!	F	3.1	42	28	2	2	1	2	1	3	2	2
600	1	A	0	3.4	0	0	0	0	#NULL!	#NULL!	#NULL!	#NULL!	F	3.55	40	33	2	3	2	2	1	3	2	1
601	1	A	0	3.9	0	0	0	0	#NULL!	#NULL!	#NULL!	#NULL!	F	3.55	37	33	2	2	2	2	1	3	1	1
602	1	A	0	4.4	0	0	0	0	#NULL!	#NULL!	#NULL!	#NULL!	M	3.2	38	33	2	3	1	1	2	3	2	1
603	1	A	0	4.8	0	0	0	0	#NULL!	#NULL!	#NULL!	#NULL!	M	3.7	40	36	3	3	2	1	2	3	2	1
604	1	A	0	5.0999	0	0	0	0	#NULL!	#NULL!	#NULL!	#NULL!	F	3.7	39	37	3	3	1	1	1	3	2	1
605	1	A	0	5.7	0	0	0	0	#NULL!	#NULL!	#NULL!	#NULL!	M	3.59	41	34	2	3	1	2	2	3	2	1
606	1	A	0	6.1	0	0	0	0	#NULL!	#NULL!	#NULL!	#NULL!	M	3.2	40	34	2	3	2	1	2	3	2	1
607	1	A	0	6.2	0	0	0	0	#NULL!	#NULL!	#NULL!	#NULL!	M	3.3	40	27	2	3	1	1	2	3	2	1
608	1	A	0	6.3	0	0	0	0	#NULL!	#NULL!	#NULL!	#NULL!	M	3	40	30	2	3	2	1	2	2	2	1
609	1	A	0	6.5	0	0	0	0	#NULL!	#NULL!	#NULL!	#NULL!	F	3.1	40	27	2	3	1	1	1	3	2	1
610	1	A	0	7.6	0	0	0	0	#NULL!	#NULL!	#NULL!	#NULL!	M	3	36	35	2	3	2	1	2	2	1	1
611	1	B	1	14	1	1	0	0	1	10	0	1	M	3.7	38	26	2	3	1	1	2	3	2	1
612	1	A	0	2.2	0	0	0	0	#NULL!	#NULL!	#NULL!	#NULL!	M	3.6	40	28	2	2	2	2	2	3	2	1
613	1	A	0	3.7	0	0	0	0	#NULL!	#NULL!	#NULL!	#NULL!	F	3.15	38	28	2	3	2	2	1	3	2	1
614	1	A	0	4.5	0	0	0	0	#NULL!	#NULL!	#NULL!	#NULL!	M	3.5	39	29	2	3	2	2	2	3	2	1
615	1	A	0	5.8	0	0	0	0	#NULL!	#NULL!	#NULL!	#NULL!	F	2.8	38	28	2	3	1	1	1	2	2	1
616	1	A	0	6.1	0	0	0	0	#NULL!	#NULL!	#NULL!	#NULL!	M	2.7	39	39	3	3	2	1	2	2	2	1
617	2	A	0	4.5	0	0	0	0	#NULL!	#NULL!	#NULL!	#NULL!	F	3.3	41	30	2	3	1	2	1	3	2	1
618	1	A	0	8.5	0	0	0	0	#NULL!	#NULL!	#NULL!	#NULL!	M	2	35	23	2	3	1	1	2	1	1	1
619	2	B	1	11.3	1	0	0	0	2	8.5	0	0	M	3.2	39	28	2	1	1	1	2	3	2	1
620	2	A	0	5.7	0	0	0	0	#NULL!	#NULL!	#NULL!	#NULL!	F	3.3	38	20	2	3	2	1	1	3	2	1
621	2	A	0	6.2	0	0	0	0	#NULL!	#NULL!	#NULL!	#NULL!	F	3.4	40	31	2	3	2	1	1	3	2	1
622	2	A	0	7.1	0	0	0	0	#NULL!	#NULL!	#NULL!	#NULL!	F	3.25	38	40	3	2	2	1	1	3	2	1
623	2	A	0	8.3	0	0	0	0	#NULL!	#NULL!	#NULL!	#NULL!	F	3.32	38	25	2	3	2	1	1	3	2	1
624	2	B	1	12.3	1	1	0	0	2	10.9	0	0	F	3.2	37	32	2	3	1	1	1	3	1	1
625	2	B	1	12.6	1	1	0	0	2	9	0	0	F	2.7	38	32	2	3	2	1	1	2	2	1
626	1	A	0	11	1	0	0	0	1	6.4	0	0	M	3.5	39	31	2	3	2	1	2	3	2	1
627	4	A	0	0	0	0	0	0	#NULL!	#NULL!	#NULL!	#NULL!	F	3.25	40	25	2	3	1	1	1	3	2	2
628	1	A	0	4.2	0	0	0	0	#NULL!	#NULL!	#NULL!	#NULL!	M	2.75	38	36	3	3	2	2	2	2	2	1
629	2	A	0	5.4	0	0	0	0	#NULL!	#NULL!	#NULL!	#NULL!	F	3	38	39	3	3	2	1	1	2	2	1
630	1	A	0	5.5	0	0	0	0	#NULL!	#NULL!	#NULL!	#NULL!	M	2.85	38	27	2	2	2	1	2	2	2	1
631	1	A	0	7.3	0	0	0	0	#NULL!	#NULL!	#NULL!	#NULL!	F	2.5	38	31	2	3	1	1	1	2	2	1
632	4	A	0	14	1	1	0	0	#NULL!	#NULL!	#NULL!	#NULL!	M	3.5	38	34	2	3	1	2	2	3	2	2
633	1	A	0	5.3	0	0	0	0	#NULL!	#NULL!	#NULL!	#NULL!	F	2.8	35	25	2	3	2	1	1	2	1	1
634	1	A	0	5.4	0	0	0	0	#NULL!	#NULL!	#NULL!	#NULL!	M	3.9	39	35	2	3	2	1	2	3	2	1
635	1	A	0	6	0	0	0	0	#NULL!	#NULL!	#NULL!	#NULL!	F	3.1	38	42	3	4	2	1	1	3	2	1
636	1	A	0	7.2	0	0	0	0	#NULL!	#NULL!	#NULL!	#NULL!	F	2	35	32	2	3	1	1	1	1	1	1
637	1	B	1	10.3	1	0	0	0	1	5.7	0	0	F	3	39	30	2	3	1	2	1	2	2	1
638	7	A	0	1.9	0	0	0	0	#NULL!	#NULL!	#NULL!	#NULL!	F	3.2	38	24	2	2	1	1	1	3	2	2
639	1	A	0	2	0	0	0	0	#NULL!	#NULL!	#NULL!	#NULL!	F	3.25	43	32	2	3	1	2	1	3	2	1
640	1	A	0	3.9	0	0	0	0	#NULL!	#NULL!	#NULL!	#NULL!	M	3.27	42	35	2	3	1	2	2	3	2	1
641	1	A	0	4.4	0	0	0	0	#NULL!	#NULL!	#NULL!	#NULL!	M	3.5	39	39	3	3	1	2	2	3	2	1
642	1	A	0	6.4	0	0	0	0	#NULL!	#NULL!	#NULL!	#NULL!	M	2.9	38	21	2	3	2	1	2	2	2	1
643	1	A	0	6.8	0	0	0	0	#NULL!	#NULL!	#NULL!	#NULL!	M	3	39	29	2	3	2	1	2	2	2	1
644	1	A	0	7	0	0	0	0	#NULL!	#NULL!	#NULL!	#NULL!	M	3.3	39	29	2	3	1	2	2	3	2	1
645	1	A	0	7	0	0	0	0	#NULL!	#NULL!	#NULL!	#NULL!	F	3.8	38	34	2	3	2	1	1	3	2	1
646	1	A	0	7.4	0	0	0	0	#NULL!	#NULL!	#NULL!	#NULL!	F	2.9	37	25	2	1	2	1	1	2	1	1
647	1	A	0	2.5	0	0	0	0	#NULL!	#NULL!	#NULL!	#NULL!	F	3	40	24	2	1	1	2	1	2	2	1
648	1	A	0	4.2	0	0	0	0	#NULL!	#NULL!	#NULL!	#NULL!	M	3	38	25	2	4	1	2	2	2	2	1
649	1	A	0	5	0	0	0	0	#NULL!	#NULL!	#NULL!	#NULL!	F	3.5	40	26	2	3	1	1	1	3	2	1
650	1	A	0	5.9	0	0	0	0	#NULL!	#NULL!	#NULL!	#NULL!	F	3.8	38	38	3	1	2	1	1	3	2	1
651	1	A	0	6.4	0	0	0	0	#NULL!	#NULL!	#NULL!	#NULL!	M	2	38	26	2	4	2	2	2	1	2	1
652	1	A	0	6.5	0	0	0	0	#NULL!	#NULL!	#NULL!	#NULL!	F	3	39	27	2	3	1	1	1	2	2	1
653	2	A	0	7.9	0	0	0	0	#NULL!	#NULL!	#NULL!	#NULL!	F	3.5	39	23	2	3	1	1	1	3	2	1
654	3	A	0	8.3	0	0	0	0	#NULL!	#NULL!	#NULL!	#NULL!	M	3.6	39	32	2	2	2	1	2	3	2	2
655	6	A	0	9.4	0	0	0	0	#NULL!	#NULL!	#NULL!	#NULL!	F	2.7	40	27	2	3	2	2	1	2	2	2
656	3	A	0	11.2	1	0	0	0	#NULL!	#NULL!	#NULL!	#NULL!	M	3.4	40	33	2	3	2	2	2	3	2	2
657	2	B	1	12	1	1	0	0	2	6.5	0	0	M	2.8	37	22	2	3	1	2	2	2	1	1
658	2	B	1	14.9	1	1	0	0	2	9.3	0	0	F	2.7	38	29	2	3	1	1	1	2	2	1
659	3	B	1	15.5	1	1	1	0	3	9.6	0	0	F	3.3	39	38	3	3	2	1	1	3	2	2
660	1	A	0	3.9	0	0	0	0	#NULL!	#NULL!	#NULL!	#NULL!	F	3.5	39	35	2	2	2	2	1	3	2	1
661	1	A	0	4.0999	0	0	0	0	#NULL!	#NULL!	#NULL!	#NULL!	F	2.9	39	29	2	2	1	2	1	2	2	1
662	2	A	0	6	0	0	0	0	#NULL!	#NULL!	#NULL!	#NULL!	M	2.8	38	28	2	3	2	1	2	2	2	1
663	3	A	0	6.3	0	0	0	0	#NULL!	#NULL!	#NULL!	#NULL!	F	3.7	41	32	2	3	1	2	1	3	2	2
664	5	A	0	6.6	0	0	0	0	#NULL!	#NULL!	#NULL!	#NULL!	F	3	40	29	2	3	1	2	1	2	2	2
665	2	A	0	6.7	0	0	0	0	#NULL!	#NULL!	#NULL!	#NULL!	M	3	38	22	2	3	1	2	2	2	2	1
666	1	A	0	6.9	0	0	0	0	#NULL!	#NULL!	#NULL!	#NULL!	F	2.9	38	32	2	2	2	1	1	2	2	1
667	3	A	0	7.3	0	0	0	0	#NULL!	#NULL!	#NULL!	#NULL!	F	3.2	39	30	2	3	1	2	1	3	2	2
668	1	A	0	7.3	0	0	0	0	#NULL!	#NULL!	#NULL!	#NULL!	M	4	38	29	2	3	2	1	2	3	2	1
669	2	A	0	8.6	0	0	0	0	#NULL!	#NULL!	#NULL!	#NULL!	F	3.5	40	29	2	2	1	2	1	3	2	1
670	3	A	0	9.3	0	0	0	0	#NULL!	#NULL!	#NULL!	#NULL!	M	2.8	38	23	2	4	2	1	2	2	2	2
671	1	A	0	5.6	0	0	0	0	#NULL!	#NULL!	#NULL!	#NULL!	M	3	40	35	2	4	1	2	2	2	2	1
672	1	A	0	5.7	0	0	0	0	#NULL!	#NULL!	#NULL!	#NULL!	F	3.2	41	25	2	3	2	2	1	3	2	1
673	1	A	0	6	0	0	0	0	#NULL!	#NULL!	#NULL!	#NULL!	M	3.3	38	29	2	3	1	1	2	3	2	1
674	2	A	0	10.6	1	0	0	0	#NULL!	#NULL!	#NULL!	#NULL!	F	3.8	40	33	2	2	2	1	1	3	2	1
675	1	A	0	4.8	0	0	0	0	#NULL!	#NULL!	#NULL!	#NULL!	F	3.3	39	33	2	3	2	1	1	3	2	1
676	1	A	0	5.6	0	0	0	0	#NULL!	#NULL!	#NULL!	#NULL!	M	3.9	37	38	3	3	2	1	2	3	1	1
677	1	A	0	5.6	0	0	0	0	#NULL!	#NULL!	#NULL!	#NULL!	F	2.9	38	26	2	1	1	1	1	2	2	1
678	1	A	0	7.3	0	0	0	0	#NULL!	#NULL!	#NULL!	#NULL!	M	2.8	38	28	2	3	1	1	2	2	2	1
679	2	A	0	7.7	0	0	0	0	#NULL!	#NULL!	#NULL!	#NULL!	F	3.75	40	28	2	3	1	2	1	3	2	1
680	2	A	0	8.8	0	0	0	0	#NULL!	#NULL!	#NULL!	#NULL!	M	3.1	41	27	2	3	1	2	2	3	2	1
681	2	A	0	9.1999	0	0	0	0	#NULL!	#NULL!	#NULL!	#NULL!	F	2.2	34	28	2	3	2	1	1	1	1	1
682	2	A	0	9.1999	0	0	0	0	#NULL!	#NULL!	#NULL!	#NULL!	M	2.4	38	24	2	3	1	2	2	1	2	1
683	2	A	0	9.3	0	0	0	0	#NULL!	#NULL!	#NULL!	#NULL!	F	3	38	33	2	3	2	2	1	2	2	1
684	2	A	0	9.4	0	0	0	0	#NULL!	#NULL!	#NULL!	#NULL!	M	3.2	40	32	2	3	2	2	2	3	2	1
685	2	A	0	9.6999	0	0	0	0	#NULL!	#NULL!	#NULL!	#NULL!	F	3	41	32	2	1	1	2	1	2	2	1
686	4	B	1	4.4	0	0	0	0	#NULL!	#NULL!	#NULL!	#NULL!	M	3.1	39	34	2	4	2	1	2	3	2	2
687	3	B	1	5.0999	0	0	0	0	#NULL!	#NULL!	#NULL!	#NULL!	F	3.4	40	35	2	3	2	1	1	3	2	2
688	3	B	1	11	1	0	0	0	#NULL!	#NULL!	#NULL!	#NULL!	F	3.55	40	28	2	2	2	1	1	3	2	2
689	2	A	0	0.9	0	0	0	0	#NULL!	#NULL!	#NULL!	#NULL!	M	3.7	37	24	2	3	1	2	2	3	1	1
690	5	A	0	2.8	0	0	0	0	#NULL!	#NULL!	#NULL!	#NULL!	F	2.3	39	23	2	1	1	2	1	1	2	2
691	2	A	0	3.6	0	0	0	0	#NULL!	#NULL!	#NULL!	#NULL!	F	2.6	38	30	2	3	2	2	1	2	2	1
692	1	A	0	5.9	0	0	0	0	#NULL!	#NULL!	#NULL!	#NULL!	F	3.9	38	30	2	3	2	1	1	3	2	1
693	2	A	0	7.2	0	0	0	0	#NULL!	#NULL!	#NULL!	#NULL!	M	3.3	39	30	2	3	2	1	2	3	2	1
694	2	A	0	7.3	0	0	0	0	#NULL!	#NULL!	#NULL!	#NULL!	F	2.8	37	34	2	3	2	2	1	2	1	1
695	2	A	0	8.7	0	0	0	0	#NULL!	#NULL!	#NULL!	#NULL!	M	3.1	37	28	2	4	2	2	2	3	1	1
696	2	A	0	3.8	0	0	0	0	#NULL!	#NULL!	#NULL!	#NULL!	M	3.5	37	27	2	2	2	1	2	3	1	1
697	1	A	0	4.5999	0	0	0	0	#NULL!	#NULL!	#NULL!	#NULL!	M	3.5	39	28	2	4	1	1	2	3	2	1
698	1	A	0	7	0	0	0	0	#NULL!	#NULL!	#NULL!	#NULL!	M	3.5	40	21	2	3	1	1	2	3	2	1
699	1	A	0	7.1	0	0	0	0	#NULL!	#NULL!	#NULL!	#NULL!	M	3.6	39	27	2	3	1	1	2	3	2	1
700	2	A	0	10.5	1	0	0	0	#NULL!	#NULL!	#NULL!	#NULL!	M	2.9	37	30	2	4	2	2	2	2	1	1
701	2	A	0	10.9	1	0	0	0	#NULL!	#NULL!	#NULL!	#NULL!	M	4	40	25	2	3	1	2	2	3	2	1
702	3	A	0	10	1	0	0	0	#NULL!	#NULL!	#NULL!	#NULL!	F	2.85	38	29	2	3	2	2	1	2	2	2
703	3	A	0	10.5	1	0	0	0	#NULL!	#NULL!	#NULL!	#NULL!	M	2.8	36	31	2	3	2	1	2	2	1	2
704	2	A	0	8.9	0	0	0	0	#NULL!	#NULL!	#NULL!	#NULL!	F	3.3	40	35	2	3	2	2	1	3	2	1
705	1	A	0	3.5	0	0	0	0	#NULL!	#NULL!	#NULL!	#NULL!	F	3	36	26	2	3	2	2	1	2	1	1
706	1	A	0	4.8	0	0	0	0	#NULL!	#NULL!	#NULL!	#NULL!	F	2.9	40	33	2	4	2	1	1	2	2	1
707	1	A	0	6.6	0	0	0	0	#NULL!	#NULL!	#NULL!	#NULL!	F	3.25	38	37	3	4	2	1	1	3	2	1
708	1	A	0	7.5	0	0	0	0	#NULL!	#NULL!	#NULL!	#NULL!	F	2.95	39	33	2	3	1	2	1	2	2	1
709	2	B	1	13	1	1	0	0	2	5.3	0	0	F	4.4	42	37	3	3	1	2	1	3	2	1
710	1	A	0	2.6	0	0	0	0	#NULL!	#NULL!	#NULL!	#NULL!	M	3	38	28	2	3	1	1	2	2	2	1
711	1	A	0	3.6	0	0	0	0	#NULL!	#NULL!	#NULL!	#NULL!	F	3.4	41	26	2	3	1	1	1	3	2	1
712	1	A	0	3.6	0	0	0	0	#NULL!	#NULL!	#NULL!	#NULL!	M	3.5	41	36	3	3	2	1	2	3	2	1
713	1	A	0	4.5	0	0	0	0	#NULL!	#NULL!	#NULL!	#NULL!	M	3	38	34	2	3	2	2	2	2	2	1
714	1	A	0	5	0	0	0	0	#NULL!	#NULL!	#NULL!	#NULL!	F	3.35	40	32	2	2	2	2	1	3	2	1
715	1	A	0	5.3	0	0	0	0	#NULL!	#NULL!	#NULL!	#NULL!	M	2.9	38	21	2	4	1	2	2	2	2	1
716	1	A	0	6.6	0	0	0	0	#NULL!	#NULL!	#NULL!	#NULL!	M	3.3	40	37	3	2	2	2	2	3	2	1
717	2	A	0	8.8	0	0	0	0	#NULL!	#NULL!	#NULL!	#NULL!	F	3.4	40	37	3	3	2	1	1	3	2	1
718	1	B	1	11.1	1	0	0	0	1	7.6	0	0	M	3.2	38	20	2	3	2	2	2	3	2	1
719	1	A	0	2	0	0	0	0	#NULL!	#NULL!	#NULL!	#NULL!	M	2.9	38	28	2	3	2	1	2	2	2	1
720	1	A	0	4	0	0	0	0	#NULL!	#NULL!	#NULL!	#NULL!	M	3.15	37	28	2	4	2	2	2	3	1	1
721	1	A	0	5.5	0	0	0	0	#NULL!	#NULL!	#NULL!	#NULL!	F	3.4	39	21	2	3	1	1	1	3	2	1
722	1	A	0	5.9	0	0	0	0	#NULL!	#NULL!	#NULL!	#NULL!	F	3.4	40	33	2	3	1	2	1	3	2	1
723	0	A	0	8.8	0	0	0	0	#NULL!	#NULL!	#NULL!	#NULL!	F	2	38	29	2	3	2	1	1	1	2	1
724	2	A	0	9.8	0	0	0	0	#NULL!	#NULL!	#NULL!	#NULL!	M	4.2	40	24	2	4	1	1	2	3	2	1
725	4	B	1	20	1	1	1	1	4	26.6	1	1	F	3.2	38	38	3	3	2	1	1	3	2	2
726	1	B	1	8.1	0	0	0	0	#NULL!	#NULL!	#NULL!	#NULL!	F	3.4	39	29	2	4	1	1	1	3	2	1
727	2	A	0	16.9	1	1	1	0	2	10	0	0	F	2.7	34	28	2	2	1	1	1	2	1	1
728	1	A	0	5.8	0	0	0	0	#NULL!	#NULL!	#NULL!	#NULL!	F	3	37	22	2	3	1	1	1	2	1	1
729	2	A	0	8.1999	0	0	0	0	#NULL!	#NULL!	#NULL!	#NULL!	M	2.9	34	24	2	3	1	2	2	2	1	1
730	1	A	0	8.9	0	0	0	0	#NULL!	#NULL!	#NULL!	#NULL!	M	3.5	38	28	2	3	2	1	2	3	2	1
731	5	A	0	9.9	0	0	0	0	#NULL!	#NULL!	#NULL!	#NULL!	F	3.2	37	30	2	3	1	2	1	3	1	2
732	2	A	0	1.3	0	0	0	0	#NULL!	#NULL!	#NULL!	#NULL!	F	3.86	41	26	2	3	1	2	1	3	2	1
733	2	A	0	4.8	0	0	0	0	#NULL!	#NULL!	#NULL!	#NULL!	F	3.3	40	26	2	3	1	1	1	3	2	1
734	1	A	0	7.3	0	0	0	0	#NULL!	#NULL!	#NULL!	#NULL!	M	3	37	19	1	3	1	1	2	2	1	1
735	1	A	0	7.4	0	0	0	0	#NULL!	#NULL!	#NULL!	#NULL!	M	3.25	39	33	2	1	2	1	2	3	2	1
736	4	A	0	7.8	0	0	0	0	#NULL!	#NULL!	#NULL!	#NULL!	M	3.3	36	32	2	3	2	1	2	3	1	2
737	2	A	0	9.1999	0	0	0	0	#NULL!	#NULL!	#NULL!	#NULL!	F	3.1	39	23	2	3	1	2	1	3	2	1
738	4	A	0	14	1	1	0	0	#NULL!	#NULL!	#NULL!	#NULL!	F	2.2	28	35	2	4	2	2	1	1	1	2
739	1	A	0	4.8	0	0	0	0	#NULL!	#NULL!	#NULL!	#NULL!	M	2.4	38	35	2	3	2	1	2	1	2	1
740	1	A	0	7.7	0	0	0	0	#NULL!	#NULL!	#NULL!	#NULL!	F	2	40	31	2	2	1	1	1	1	2	1
741	2	A	0	8.3	0	0	0	0	#NULL!	#NULL!	#NULL!	#NULL!	F	3	38	25	2	3	1	2	1	2	2	1
742	3	A	0	10.5	1	0	0	0	#NULL!	#NULL!	#NULL!	#NULL!	M	3.5	38	38	3	3	2	1	2	3	2	2
743	2	B	1	15.4	1	1	1	0	2	11.4	0	0	F	3.1	39	23	2	3	1	1	1	3	2	1
744	1	A	0	6.3	0	0	0	0	#NULL!	#NULL!	#NULL!	#NULL!	M	2.1	36	29	2	3	2	2	2	1	1	1
745	1	A	0	6.9	0	0	0	0	#NULL!	#NULL!	#NULL!	#NULL!	M	3.5	38	24	2	3	1	1	2	3	2	1
746	1	A	0	3.2	0	0	0	0	#NULL!	#NULL!	#NULL!	#NULL!	F	2.9	38	35	2	3	2	2	1	2	2	1
747	1	A	0	5.4	0	0	0	0	#NULL!	#NULL!	#NULL!	#NULL!	F	2.2	38	20	2	3	1	1	1	1	2	1
748	1	A	0	5.6	0	0	0	0	#NULL!	#NULL!	#NULL!	#NULL!	M	3.7	39	32	2	3	1	1	2	3	2	1
749	1	A	0	0.4	0	0	0	0	#NULL!	#NULL!	#NULL!	#NULL!	F	3.3	42	28	2	3	1	1	1	3	2	1
750	1	A	0	5.2	0	0	0	0	#NULL!	#NULL!	#NULL!	#NULL!	F	3	38	36	3	2	1	2	1	2	2	1
751	1	A	0	5.4	0	0	0	0	#NULL!	#NULL!	#NULL!	#NULL!	F	3	38	29	2	4	2	1	1	2	2	1
752	2	A	0	9.3	0	0	0	0	#NULL!	#NULL!	#NULL!	#NULL!	F	3.4	40	22	2	1	1	1	1	3	2	1
753	4	A	0	16.4	1	1	1	0	4	13.7	1	0	M	2.5	34	31	2	2	1	2	2	2	1	2
754	4	A	0	2.2999	0	0	0	0	#NULL!	#NULL!	#NULL!	#NULL!	F	3.75	41	30	2	1	2	1	1	3	2	2
755	4	A	0	3.4	0	0	0	0	#NULL!	#NULL!	#NULL!	#NULL!	F	3.25	41	35	2	2	1	1	1	3	2	2
756	4	A	0	5.6	0	0	0	0	#NULL!	#NULL!	#NULL!	#NULL!	M	4	40	31	2	3	2	1	2	3	2	2
757	1	A	0	5.9	0	0	0	0	#NULL!	#NULL!	#NULL!	#NULL!	F	3.3	41	29	2	3	2	1	1	3	2	1
758	4	A	0	7.3	0	0	0	0	#NULL!	#NULL!	#NULL!	#NULL!	F	2.2	38	19	1	4	1	1	1	1	2	2
759	2	A	0	7.3	0	0	0	0	#NULL!	#NULL!	#NULL!	#NULL!	M	3.2	38	28	2	3	1	2	2	3	2	1
760	2	A	0	8.5	0	0	0	0	#NULL!	#NULL!	#NULL!	#NULL!	M	3	39	29	2	4	2	1	2	2	2	1
761	2	A	0	9.5	0	0	0	0	#NULL!	#NULL!	#NULL!	#NULL!	F	3.7	38	30	2	3	2	2	1	3	2	1
762	5	A	0	10.1	1	0	0	0	#NULL!	#NULL!	#NULL!	#NULL!	F	3.4	38	34	2	4	2	2	1	3	2	2
763	3	A	0	10.4	1	0	0	0	#NULL!	#NULL!	#NULL!	#NULL!	F	2.3	37	25	2	3	2	1	1	1	1	2
764	3	A	0	10.8	1	0	0	0	#NULL!	#NULL!	#NULL!	#NULL!	M	3.25	38	36	3	2	2	2	2	3	2	2
765	3	A	0	11.5	1	0	0	0	#NULL!	#NULL!	#NULL!	#NULL!	F	3.1	38	40	3	2	2	1	1	3	2	2
766	5	A	0	0.2	0	0	0	0	#NULL!	#NULL!	#NULL!	#NULL!	M	2.2	33	35	2	3	2	2	2	1	1	2
767	3	A	0	3	0	0	0	0	#NULL!	#NULL!	#NULL!	#NULL!	M	3.2	39	24	2	3	1	2	2	3	2	2
768	1	A	0	5.5	0	0	0	0	#NULL!	#NULL!	#NULL!	#NULL!	M	3.3	37	28	2	2	1	2	2	3	1	1
769	1	A	0	5.7	0	0	0	0	#NULL!	#NULL!	#NULL!	#NULL!	M	3	41	35	2	3	2	1	2	2	2	1
770	1	A	0	6	0	0	0	0	#NULL!	#NULL!	#NULL!	#NULL!	M	2.75	36	32	2	3	2	2	2	2	1	1
771	1	A	0	6.1	0	0	0	0	#NULL!	#NULL!	#NULL!	#NULL!	M	3.2	40	25	2	3	2	2	2	3	2	1
772	1	A	0	6.1	0	0	0	0	#NULL!	#NULL!	#NULL!	#NULL!	F	3.55	41	39	3	2	1	2	1	3	2	1
773	1	A	0	7.1	0	0	0	0	#NULL!	#NULL!	#NULL!	#NULL!	F	3	37	38	3	3	2	1	1	2	1	1
774	6	A	0	10.6	1	0	0	0	#NULL!	#NULL!	#NULL!	#NULL!	F	3.4	40	27	2	2	1	2	1	3	2	2
775	3	A	0	12.1	1	1	0	0	#NULL!	#NULL!	#NULL!	#NULL!	M	4.5	39	45	3	3	2	2	2	3	2	2
776	2	A	0	16.3	1	1	1	0	2	8.3	0	0	M	3.5	38	26	2	2	2	1	2	3	2	1
777	2	A	0	1.3	0	0	0	0	#NULL!	#NULL!	#NULL!	#NULL!	F	3.75	35	31	2	3	2	1	1	3	1	1
778	1	A	0	4.7	0	0	0	0	#NULL!	#NULL!	#NULL!	#NULL!	M	2.95	38	30	2	2	2	2	2	2	2	1
779	1	A	0	4.8	0	0	0	0	#NULL!	#NULL!	#NULL!	#NULL!	F	3.1	38	30	2	2	2	2	1	3	2	1
780	1	A	0	4.8	0	0	0	0	#NULL!	#NULL!	#NULL!	#NULL!	M	3.5	38	24	2	2	1	1	2	3	2	1
781	1	A	0	5.8	0	0	0	0	#NULL!	#NULL!	#NULL!	#NULL!	F	2.1	39	31	2	3	2	2	1	1	2	1
782	1	A	0	5.9	0	0	0	0	#NULL!	#NULL!	#NULL!	#NULL!	F	2.8	38	42	3	4	2	2	1	2	2	1
783	1	A	0	6	0	0	0	0	#NULL!	#NULL!	#NULL!	#NULL!	M	3.2	38	35	2	4	2	1	2	3	2	1
784	4	A	0	6.3	0	0	0	0	#NULL!	#NULL!	#NULL!	#NULL!	F	3.5	39	30	2	1	1	2	1	3	2	2
785	1	A	0	7	0	0	0	0	#NULL!	#NULL!	#NULL!	#NULL!	F	2.7	36	42	3	2	2	2	1	2	1	1
786	4	A	0	2.4	0	0	0	0	#NULL!	#NULL!	#NULL!	#NULL!	F	2.2	38	27	2	3	2	2	1	1	2	2
787	5	A	0	2.6	0	0	0	0	#NULL!	#NULL!	#NULL!	#NULL!	F	3.7	41	34	2	3	2	2	1	3	2	2
788	6	A	0	2.9	0	0	0	0	#NULL!	#NULL!	#NULL!	#NULL!	F	3.8	40	28	2	4	1	2	1	3	2	2
789	2	A	0	6.8	0	0	0	0	#NULL!	#NULL!	#NULL!	#NULL!	M	3.3	38	38	3	3	2	1	2	3	2	1
790	2	A	0	7.8	0	0	0	0	#NULL!	#NULL!	#NULL!	#NULL!	F	2.75	39	31	2	3	1	2	1	2	2	1
791	3	A	0	7.8	0	0	0	0	#NULL!	#NULL!	#NULL!	#NULL!	F	3.1	38	35	2	3	2	1	1	3	2	2
792	6	A	0	9.6	0	0	0	0	#NULL!	#NULL!	#NULL!	#NULL!	F	3.8	40	35	2	3	2	2	1	3	2	2
793	2	A	0	9.6999	0	0	0	0	#NULL!	#NULL!	#NULL!	#NULL!	F	2.9	39	35	2	3	2	1	1	2	2	1
794	3	A	0	9.8	0	0	0	0	#NULL!	#NULL!	#NULL!	#NULL!	F	3	38	35	2	3	2	1	1	2	2	2
795	5	A	0	11.4	1	0	0	0	#NULL!	#NULL!	#NULL!	#NULL!	M	3	38	32	2	3	1	1	2	2	2	2
796	3	A	0	12	1	1	0	0	#NULL!	#NULL!	#NULL!	#NULL!	M	3.2	37	35	2	3	2	2	2	3	1	2
797	3	A	0	12.1	1	1	0	0	#NULL!	#NULL!	#NULL!	#NULL!	F	3.7	40	31	2	3	1	2	1	3	2	2
798	1	A	0	0	0	0	0	0	#NULL!	#NULL!	#NULL!	#NULL!	F	3.3	38	30	2	3	1	1	1	3	2	1
799	1	A	0	0.6	0	0	0	0	#NULL!	#NULL!	#NULL!	#NULL!	F	3.2	39	20	2	3	2	1	1	3	2	1
800	1	A	0	2.2	0	0	0	0	#NULL!	#NULL!	#NULL!	#NULL!	M	2.8	38	32	2	3	1	1	2	2	2	1
801	1	A	0	3.1	0	0	0	0	#NULL!	#NULL!	#NULL!	#NULL!	F	2.9	38	31	2	3	2	1	1	2	2	1
802	1	A	0	4.5999	0	0	0	0	#NULL!	#NULL!	#NULL!	#NULL!	M	3.1	39	44	3	3	1	1	2	3	2	1
803	1	A	0	6	0	0	0	0	#NULL!	#NULL!	#NULL!	#NULL!	M	3.1	40	30	2	4	2	1	2	3	2	1
804	1	A	0	7.1	0	0	0	0	#NULL!	#NULL!	#NULL!	#NULL!	F	2.8	40	36	3	3	2	1	1	2	2	1
805	2	B	1	13.3	1	1	0	0	2	10	0	0	F	2.6	37	18	1	3	1	2	1	2	1	1
806	1	A	0	6.8	0	0	0	0	#NULL!	#NULL!	#NULL!	#NULL!	M	3.45	40	32	2	3	2	1	2	3	2	1
807	1	A	0	3	0	0	0	0	#NULL!	#NULL!	#NULL!	#NULL!	F	3	38	30	2	3	1	1	1	2	2	1
808	6	A	0	3.2	0	0	0	0	#NULL!	#NULL!	#NULL!	#NULL!	M	2.7	41	29	2	3	2	2	2	2	2	2
809	1	A	0	5.5	0	0	0	0	#NULL!	#NULL!	#NULL!	#NULL!	M	3.6	40	35	2	3	1	1	2	3	2	1
810	3	A	0	5.7	0	0	0	0	#NULL!	#NULL!	#NULL!	#NULL!	F	2.75	40	19	1	3	1	2	1	2	2	2
811	2	A	0	6	0	0	0	0	#NULL!	#NULL!	#NULL!	#NULL!	F	3.25	38	29	2	3	2	2	1	3	2	1
812	4	A	0	6.3	0	0	0	0	#NULL!	#NULL!	#NULL!	#NULL!	M	2.5	38	28	2	3	1	1	2	2	2	2
813	2	A	0	7	0	0	0	0	#NULL!	#NULL!	#NULL!	#NULL!	M	2.5	38	23	2	3	1	1	2	2	2	1
814	2	A	0	8	0	0	0	0	#NULL!	#NULL!	#NULL!	#NULL!	F	3.25	38	29	2	3	2	2	1	3	2	1
815	2	A	0	8.6	0	0	0	0	#NULL!	#NULL!	#NULL!	#NULL!	M	2.6	39	27	2	2	1	2	2	2	2	1
816	1	A	0	6	0	0	0	0	#NULL!	#NULL!	#NULL!	#NULL!	F	3.5	38	36	3	3	2	2	1	3	2	1
817	2	A	0	6.5	0	0	0	0	#NULL!	#NULL!	#NULL!	#NULL!	M	3.9	38	34	2	2	1	2	2	3	2	1
818	1	A	0	7.3	0	0	0	0	#NULL!	#NULL!	#NULL!	#NULL!	F	3.1	39	38	3	3	2	2	1	3	2	1
819	2	A	0	7.3	0	0	0	0	#NULL!	#NULL!	#NULL!	#NULL!	M	3.25	40	30	2	3	2	2	2	3	2	1
820	2	A	0	7.8	0	0	0	0	#NULL!	#NULL!	#NULL!	#NULL!	M	3	38	27	2	1	1	1	2	2	2	1
821	1	A	0	5.0999	0	0	0	0	#NULL!	#NULL!	#NULL!	#NULL!	M	3.7	38	26	2	3	2	1	2	3	2	1
822	5	A	0	8.6	0	0	0	0	#NULL!	#NULL!	#NULL!	#NULL!	F	2.65	37	22	2	2	1	2	1	2	1	2
823	2	A	0	8.6	0	0	0	0	#NULL!	#NULL!	#NULL!	#NULL!	M	3.1	38	28	2	4	2	2	2	3	2	1
824	2	A	0	8.8	0	0	0	0	#NULL!	#NULL!	#NULL!	#NULL!	M	3	36	41	3	3	2	2	2	2	1	1
825	1	A	0	3.8	0	0	0	0	#NULL!	#NULL!	#NULL!	#NULL!	M	3.2	37	26	2	3	2	1	2	3	1	1
826	3	A	0	3.9	0	0	0	0	#NULL!	#NULL!	#NULL!	#NULL!	F	3.4	39	24	2	3	1	1	1	3	2	2
827	3	A	0	10.8	1	0	0	0	#NULL!	#NULL!	#NULL!	#NULL!	M	3	39	38	3	1	2	1	2	2	2	2
828	3	A	0	12	1	1	0	0	#NULL!	#NULL!	#NULL!	#NULL!	M	2.9	37	35	2	3	2	1	2	2	1	2
829	2	A	0	8.5	0	0	0	0	#NULL!	#NULL!	#NULL!	#NULL!	M	3.5	39	23	2	4	1	1	2	3	2	1
830	5	A	0	12.5	1	1	0	0	#NULL!	#NULL!	#NULL!	#NULL!	F	2	32	32	2	2	1	2	1	1	1	2
831	3	B	1	9.4	0	0	0	0	3	9.2	0	0	M	3.35	39	35	2	2	2	1	2	3	2	2
832	1	B	1	12.8	1	1	0	0	1	8.3	0	0	M	3.25	40	27	2	3	1	2	2	3	2	1
833	1	B	1	9.4	0	0	0	0	#NULL!	#NULL!	#NULL!	#NULL!	M	3.35	39	35	2	2	2	2	2	3	2	1
834	2	B	1	11	1	0	0	0	#NULL!	#NULL!	#NULL!	#NULL!	M	3	38	35	2	3	2	1	2	2	2	1
835	1	A	0	7.6	0	0	0	0	1	5.5	0	0	M	3.2	38	30	2	2	2	2	2	3	2	1
836	1	A	0	11	1	0	0	0	1	6.9	0	0	F	3.9	40	34	2	3	2	2	1	3	2	1
837	1	A	0	4.3	0	0	0	0	#NULL!	#NULL!	#NULL!	#NULL!	F	3.2	40	30	2	2	1	1	1	3	2	1
838	1	A	0	6	0	0	0	0	#NULL!	#NULL!	#NULL!	#NULL!	F	3.1	40	32	2	2	2	1	1	3	2	1
839	3	A	0	11.1	1	0	0	0	#NULL!	#NULL!	#NULL!	#NULL!	F	3.1	38	43	3	2	2	1	1	3	2	2
840	1	A	0	6.3	0	0	0	0	#NULL!	#NULL!	#NULL!	#NULL!	F	2.6	36	36	3	3	2	2	1	2	1	1
841	1	A	0	7.5	0	0	0	0	#NULL!	#NULL!	#NULL!	#NULL!	F	3.65	39	30	2	2	1	2	1	3	2	1
842	1	B	1	4.8	0	0	0	0	#NULL!	#NULL!	#NULL!	#NULL!	F	2.7	39	39	3	4	1	1	1	2	2	1
843	2	A	0	1.8	0	0	0	0	#NULL!	#NULL!	#NULL!	#NULL!	M	3	41	25	2	3	1	1	2	2	2	1
844	4	A	0	3.2	0	0	0	0	#NULL!	#NULL!	#NULL!	#NULL!	M	4.7	39	34	2	3	2	1	2	3	2	2
845	1	A	0	10.7	1	0	0	0	#NULL!	#NULL!	#NULL!	#NULL!	M	3.4	40	37	3	3	2	1	2	3	2	1
846	2	A	0	12.1	1	1	0	0	2	9.7	0	0	M	3	39	29	2	2	1	1	2	2	2	1
847	2	A	0	3.2	0	0	0	0	#NULL!	#NULL!	#NULL!	#NULL!	F	4.3	40	30	2	4	1	1	1	3	2	1
848	1	A	0	6.2	0	0	0	0	#NULL!	#NULL!	#NULL!	#NULL!	F	2.75	40	31	2	3	2	1	1	2	2	1
849	2	A	0	7.4	0	0	0	0	#NULL!	#NULL!	#NULL!	#NULL!	F	3	41	26	2	3	1	1	1	2	2	1
850	3	A	0	7.8	0	0	0	0	#NULL!	#NULL!	#NULL!	#NULL!	M	3	39	23	2	3	2	1	2	2	2	2
851	3	A	0	8.6	0	0	0	0	#NULL!	#NULL!	#NULL!	#NULL!	M	3.25	40	22	2	3	1	1	2	3	2	2
852	2	A	0	9.6999	0	0	0	0	#NULL!	#NULL!	#NULL!	#NULL!	M	3.6	41	27	2	3	1	1	2	3	2	1
853	3	A	0	9.8	0	0	0	0	#NULL!	#NULL!	#NULL!	#NULL!	M	3.5	41	24	2	2	1	2	2	3	2	2
854	2	B	1	16.399	1	1	1	0	2	16.4	1	1	F	4	40	26	2	2	2	1	1	3	2	1
855	1	A	0	3.9	0	0	0	0	#NULL!	#NULL!	#NULL!	#NULL!	F	3.1	39	28	2	4	2	1	1	3	2	1
856	1	A	0	6	0	0	0	0	#NULL!	#NULL!	#NULL!	#NULL!	F	3.8	39	28	2	2	2	1	1	3	2	1
857	1	A	0	6.2	0	0	0	0	#NULL!	#NULL!	#NULL!	#NULL!	F	3.6	37	33	2	3	2	1	1	3	1	1
858	1	A	0	7.5	0	0	0	0	#NULL!	#NULL!	#NULL!	#NULL!	M	3.4	38	22	2	3	2	2	2	3	2	1
859	2	A	0	10.5	1	0	0	0	#NULL!	#NULL!	#NULL!	#NULL!	F	4.4	39	27	2	3	1	2	1	3	2	1
860	2	A	0	10.9	1	0	0	0	#NULL!	#NULL!	#NULL!	#NULL!	M	3	38	34	2	3	2	1	2	2	2	1
861	2	A	0	12.7	1	1	0	0	2	8.9	0	0	F	3.3	38	34	2	3	2	1	1	3	2	1
862	1	A	0	3.6	0	0	0	0	#NULL!	#NULL!	#NULL!	#NULL!	F	3	40	32	2	3	2	2	1	2	2	1
863	1	A	0	3.9	0	0	0	0	#NULL!	#NULL!	#NULL!	#NULL!	M	3	41	41	3	3	2	2	2	2	2	1
864	1	A	0	6	0	0	0	0	#NULL!	#NULL!	#NULL!	#NULL!	M	3.7	38	37	3	3	2	2	2	3	2	1
865	2	A	0	13.6	1	1	0	0	2	9.1	0	0	F	3	38	30	2	3	1	1	1	2	2	1
866	1	A	0	3.2	0	0	0	0	#NULL!	#NULL!	#NULL!	#NULL!	M	2.7	38	37	3	1	2	1	2	2	2	1
867	1	A	0	6.5	0	0	0	0	#NULL!	#NULL!	#NULL!	#NULL!	M	3.5	37	19	1	3	1	1	2	3	1	1
868	1	A	0	6.7	0	0	0	0	#NULL!	#NULL!	#NULL!	#NULL!	F	3	38	27	2	3	2	1	1	2	2	1
869	1	A	0	7.6	0	0	0	0	#NULL!	#NULL!	#NULL!	#NULL!	M	3.6	38	40	3	3	2	1	2	3	2	1
870	1	B	1	6.2	0	0	0	0	#NULL!	#NULL!	#NULL!	#NULL!	M	2.45	38	24	2	1	1	1	2	1	2	1
871	1	A	0	3.1	0	0	0	0	#NULL!	#NULL!	#NULL!	#NULL!	F	3.8	38	23	2	3	1	1	1	3	2	1
872	1	A	0	4.7	0	0	0	0	#NULL!	#NULL!	#NULL!	#NULL!	M	3	38	46	3	2	1	2	2	2	2	1
873	1	A	0	5.2	0	0	0	0	#NULL!	#NULL!	#NULL!	#NULL!	M	2.8	37	32	2	3	2	2	2	2	1	1
874	1	A	0	5.4	0	0	0	0	#NULL!	#NULL!	#NULL!	#NULL!	M	3.6	38	28	2	3	1	1	2	3	2	1
875	1	A	0	6.2	0	0	0	0	#NULL!	#NULL!	#NULL!	#NULL!	F	3	38	33	2	3	2	1	1	2	2	1
876	2	A	0	6.3	0	0	0	0	#NULL!	#NULL!	#NULL!	#NULL!	M	3.9	38	30	2	3	2	1	2	3	2	1
877	2	A	0	8.3	0	0	0	0	#NULL!	#NULL!	#NULL!	#NULL!	M	3.2	39	32	2	2	2	1	2	3	2	1
878	2	B	1	16.2	1	1	1	0	2	12.5	1	0	M	3.2	38	31	2	3	1	1	2	3	2	1
879	6	A	0	3.5	0	0	0	0	#NULL!	#NULL!	#NULL!	#NULL!	F	3.9	40	26	2	4	1	2	1	3	2	2
880	3	A	0	4.5	0	0	0	0	#NULL!	#NULL!	#NULL!	#NULL!	M	3.8	39	28	2	2	2	2	2	3	2	2
881	1	A	0	5.4	0	0	0	0	#NULL!	#NULL!	#NULL!	#NULL!	M	3.2	38	34	2	3	2	1	2	3	2	1
882	2	A	0	5.5	0	0	0	0	#NULL!	#NULL!	#NULL!	#NULL!	M	3.7	40	27	2	4	2	2	2	3	2	1
883	2	A	0	5.9	0	0	0	0	#NULL!	#NULL!	#NULL!	#NULL!	F	4.1	39	33	2	3	2	1	1	3	2	1
884	1	A	0	6	0	0	0	0	#NULL!	#NULL!	#NULL!	#NULL!	M	3	38	33	2	3	1	1	2	2	2	1
885	3	A	0	6.9	0	0	0	0	#NULL!	#NULL!	#NULL!	#NULL!	M	3.6	41	31	2	3	2	1	2	3	2	2
886	1	A	0	7.4	0	0	0	0	#NULL!	#NULL!	#NULL!	#NULL!	M	2.6	39	40	3	3	2	1	2	2	2	1
887	1	A	0	7.4	0	0	0	0	#NULL!	#NULL!	#NULL!	#NULL!	M	2.9	39	40	3	3	2	1	2	2	2	1
888	2	A	0	9.5	0	0	0	0	#NULL!	#NULL!	#NULL!	#NULL!	M	3.5	39	32	2	2	2	1	2	3	2	1
889	2	A	0	10.5	1	0	0	0	#NULL!	#NULL!	#NULL!	#NULL!	M	3.4	38	32	2	3	2	1	2	3	2	1
890	2	A	0	11	1	0	0	0	#NULL!	#NULL!	#NULL!	#NULL!	F	2.7	38	29	2	3	1	1	1	2	2	1
891	4	A	0	12.1	1	1	0	0	#NULL!	#NULL!	#NULL!	#NULL!	F	3.2	39	34	2	3	2	2	1	3	2	2
892	1	B	1	11.4	1	0	0	0	1	6.7	0	0	F	3	39	29	2	3	1	2	1	2	2	1
893	1	A	0	4.2	0	0	0	0	#NULL!	#NULL!	#NULL!	#NULL!	F	3.4	37	24	2	3	2	2	1	3	1	1
894	1	A	0	4.4	0	0	0	0	#NULL!	#NULL!	#NULL!	#NULL!	M	3.5	39	30	2	3	1	1	2	3	2	1
895	1	A	0	6	0	0	0	0	#NULL!	#NULL!	#NULL!	#NULL!	F	2.7	39	29	2	3	2	2	1	2	2	1
896	5	A	0	9.1999	0	0	0	0	#NULL!	#NULL!	#NULL!	#NULL!	M	2.5	38	36	3	3	1	2	2	2	2	2
897	4	A	0	9.3	0	0	0	0	#NULL!	#NULL!	#NULL!	#NULL!	M	3.9	40	36	3	4	2	2	2	3	2	2
898	1	A	0	2.1	0	0	0	0	#NULL!	#NULL!	#NULL!	#NULL!	M	3.5	41	33	2	3	1	1	2	3	2	1
899	2	A	0	3.4	0	0	0	0	#NULL!	#NULL!	#NULL!	#NULL!	F	2.25	37	32	2	3	2	1	1	1	1	1
900	2	A	0	5	0	0	0	0	#NULL!	#NULL!	#NULL!	#NULL!	F	3.4	37	24	2	3	2	2	1	3	1	1
901	1	A	0	6	0	0	0	0	#NULL!	#NULL!	#NULL!	#NULL!	M	3.3	40	28	2	3	1	1	2	3	2	1
902	1	A	0	7.5	0	0	0	0	#NULL!	#NULL!	#NULL!	#NULL!	M	3.8	38	29	2	3	1	1	2	3	2	1
903	2	A	0	7.9	0	0	0	0	#NULL!	#NULL!	#NULL!	#NULL!	M	3.25	38	29	2	3	2	2	2	3	2	1
904	2	A	0	8.5	0	0	0	0	#NULL!	#NULL!	#NULL!	#NULL!	F	3.9	38	24	2	3	1	1	1	3	2	1
905	2	A	0	9.8	0	0	0	0	#NULL!	#NULL!	#NULL!	#NULL!	M	3.5	37	34	2	3	2	1	2	3	1	1
906	1	A	0	5	0	0	0	0	#NULL!	#NULL!	#NULL!	#NULL!	M	3.6	38	28	2	3	2	1	2	3	2	1
907	1	A	0	5.8	0	0	0	0	#NULL!	#NULL!	#NULL!	#NULL!	F	1.8	37	26	2	3	2	1	1	1	1	1
908	1	A	0	5.8	0	0	0	0	#NULL!	#NULL!	#NULL!	#NULL!	F	3.75	41	23	2	3	2	2	1	3	2	1
909	1	A	0	5.8	0	0	0	0	#NULL!	#NULL!	#NULL!	#NULL!	F	2.7	37	26	2	3	2	1	1	2	1	1
910	1	A	0	6	0	0	0	0	#NULL!	#NULL!	#NULL!	#NULL!	F	3.6	41	23	2	3	2	2	1	3	2	1
911	1	A	0	6.6	0	0	0	0	#NULL!	#NULL!	#NULL!	#NULL!	F	3	40	28	2	1	1	2	1	2	2	1
912	2	A	0	9.3	0	0	0	0	#NULL!	#NULL!	#NULL!	#NULL!	M	4.1	39	27	2	3	2	1	2	3	2	1
913	5	B	1	15.2	1	1	1	0	5	13.5	1	0	F	3.1	38	36	3	3	1	2	1	3	2	2
914	1	B	1	5.6	0	0	0	0	#NULL!	#NULL!	#NULL!	#NULL!	M	3.2	38	24	2	3	1	1	2	3	2	1
915	1	B	1	6	0	0	0	0	#NULL!	#NULL!	#NULL!	#NULL!	F	2.9	36	32	2	3	1	1	1	2	1	1
916	2	B	1	9.3	0	0	0	0	#NULL!	#NULL!	#NULL!	#NULL!	M	3.75	38	22	2	3	2	1	2	3	2	1
917	1	A	0	1	0	0	0	0	#NULL!	#NULL!	#NULL!	#NULL!	M	4	41	25	2	3	2	2	2	3	2	1
918	1	A	0	5.4	0	0	0	0	#NULL!	#NULL!	#NULL!	#NULL!	F	2.7	38	32	2	3	2	2	1	2	2	1
919	1	A	0	5.9	0	0	0	0	#NULL!	#NULL!	#NULL!	#NULL!	M	4.3	38	28	2	3	2	2	2	3	2	1
920	1	A	0	6	0	0	0	0	#NULL!	#NULL!	#NULL!	#NULL!	F	3.5	41	32	2	3	2	1	1	3	2	1
921	1	A	0	7.2	0	0	0	0	#NULL!	#NULL!	#NULL!	#NULL!	F	2.8	37	31	2	3	1	1	1	2	1	1
922	1	B	1	5.8	0	0	0	0	#NULL!	#NULL!	#NULL!	#NULL!	F	3.3	38	22	2	3	1	1	1	3	2	1
923	3	B	1	7	0	0	0	0	#NULL!	#NULL!	#NULL!	#NULL!	M	3.5	40	27	2	3	1	1	2	3	2	2
924	1	A	0	5.9	0	0	0	0	#NULL!	#NULL!	#NULL!	#NULL!	M	3.5	40	30	2	1	2	2	2	3	2	1
925	1	A	0	6	0	0	0	0	#NULL!	#NULL!	#NULL!	#NULL!	M	2.95	37	21	2	3	2	2	2	2	1	1
926	1	A	0	6.2	0	0	0	0	#NULL!	#NULL!	#NULL!	#NULL!	M	2.95	37	21	2	3	2	2	2	2	1	1
927	4	A	0	8	0	0	0	0	#NULL!	#NULL!	#NULL!	#NULL!	M	3.7	38	32	2	3	2	1	2	3	2	2
928	2	A	0	8.1999	0	0	0	0	#NULL!	#NULL!	#NULL!	#NULL!	M	2.8	38	24	2	3	2	1	2	2	2	1
929	4	A	0	9.4	0	0	0	0	#NULL!	#NULL!	#NULL!	#NULL!	M	1.3	38	32	2	3	2	1	2	1	2	2
930	3	A	0	12	1	1	0	0	#NULL!	#NULL!	#NULL!	#NULL!	F	2.5	38	30	2	4	2	1	1	2	2	2
931	1	A	0	2.8	0	0	0	0	#NULL!	#NULL!	#NULL!	#NULL!	M	2.6	38	27	2	2	1	1	2	2	2	1
932	1	A	0	2.9	0	0	0	0	#NULL!	#NULL!	#NULL!	#NULL!	M	2.5	38	34	2	3	2	1	2	2	2	1
933	0	A	0	3.1	0	0	0	0	#NULL!	#NULL!	#NULL!	#NULL!	M	2	38	17	1	3	1	1	2	1	2	1
934	1	A	0	4.4	0	0	0	0	#NULL!	#NULL!	#NULL!	#NULL!	M	3.5	37	33	2	2	2	2	2	3	1	1
935	1	A	0	4.7	0	0	0	0	#NULL!	#NULL!	#NULL!	#NULL!	F	4.2	38	27	2	4	2	1	1	3	2	1
936	1	A	0	6	0	0	0	0	#NULL!	#NULL!	#NULL!	#NULL!	M	3.1	39	32	2	3	2	1	2	3	2	1
937	1	B	1	11.4	1	0	0	0	1	7.3	0	0	M	3.9	38	31	2	4	2	1	2	3	2	1
938	2	B	1	2.6	0	0	0	0	#NULL!	#NULL!	#NULL!	#NULL!	F	3.2	38	25	2	3	2	2	1	3	2	1
939	1	B	1	6.5	0	0	0	0	#NULL!	#NULL!	#NULL!	#NULL!	F	3	38	27	2	3	1	1	1	2	2	1
940	0	A	0	2.6	0	0	0	0	#NULL!	#NULL!	#NULL!	#NULL!	M	3.7	38	30	2	3	1	2	2	3	2	1
941	1	A	0	3.8	0	0	0	0	#NULL!	#NULL!	#NULL!	#NULL!	F	2.2	39	31	2	2	2	2	1	1	2	1
942	1	A	0	4.4	0	0	0	0	#NULL!	#NULL!	#NULL!	#NULL!	F	3.2	38	30	2	3	2	2	1	3	2	1
943	2	A	0	5.9	0	0	0	0	#NULL!	#NULL!	#NULL!	#NULL!	M	3.25	40	27	2	3	1	2	2	3	2	1
944	1	A	0	6	0	0	0	0	#NULL!	#NULL!	#NULL!	#NULL!	F	2.25	39	30	2	2	2	2	1	1	2	1
945	1	A	0	6.2	0	0	0	0	#NULL!	#NULL!	#NULL!	#NULL!	F	3.25	40	30	2	3	2	2	1	3	2	1
946	2	A	0	6.6	0	0	0	0	#NULL!	#NULL!	#NULL!	#NULL!	M	2.6	38	29	2	3	1	1	2	2	2	1
947	2	A	0	7	0	0	0	0	#NULL!	#NULL!	#NULL!	#NULL!	F	3.15	36	36	3	3	2	2	1	3	1	1
948	1	B	1	7	0	0	0	0	#NULL!	#NULL!	#NULL!	#NULL!	M	3.25	39	27	2	3	2	1	2	3	2	1
949	1	A	0	6	0	0	0	0	#NULL!	#NULL!	#NULL!	#NULL!	M	3.8	37	33	2	3	2	2	2	3	1	1
950	1	A	0	5.7	0	0	0	0	#NULL!	#NULL!	#NULL!	#NULL!	M	2.96	38	35	2	3	2	2	2	2	2	1
951	1	A	0	5.8	0	0	0	0	#NULL!	#NULL!	#NULL!	#NULL!	M	3.7	38	25	2	3	1	1	2	3	2	1
952	2	B	1	13.9	1	1	0	0	2	10.4	0	0	M	3	35	40	3	3	2	1	2	2	1	1
953	3	B	1	19.7	1	1	1	1	3	15.2	1	0	F	2.7	37	30	2	3	2	2	1	2	1	2
954	1	A	0	0	0	0	0	0	#NULL!	#NULL!	#NULL!	#NULL!	M	2.9	40	26	2	3	1	1	2	2	2	1
955	3	A	0	2.5	0	0	0	0	#NULL!	#NULL!	#NULL!	#NULL!	M	3.3	39	25	2	2	1	1	2	3	2	2
956	3	A	0	5.2	0	0	0	0	#NULL!	#NULL!	#NULL!	#NULL!	M	3.6	40	32	2	3	2	1	2	3	2	2
957	1	A	0	5.2	0	0	0	0	#NULL!	#NULL!	#NULL!	#NULL!	M	3.45	38	35	2	3	2	1	2	3	2	1
958	2	A	0	5.4	0	0	0	0	#NULL!	#NULL!	#NULL!	#NULL!	M	3.5	37	38	3	2	1	1	2	3	1	1
959	1	A	0	6.6	0	0	0	0	#NULL!	#NULL!	#NULL!	#NULL!	F	3.5	38	29	2	2	2	1	1	3	2	1
960	2	A	0	7	0	0	0	0	#NULL!	#NULL!	#NULL!	#NULL!	M	3	38	29	2	3	1	1	2	2	2	1
961	4	A	0	8.6	0	0	0	0	#NULL!	#NULL!	#NULL!	#NULL!	M	4.55	38	37	3	3	2	2	2	3	2	2
962	3	A	0	12.3	1	1	0	0	#NULL!	#NULL!	#NULL!	#NULL!	M	3.2	38	30	2	3	2	1	2	3	2	2
963	1	A	0	3.2	0	0	0	0	#NULL!	#NULL!	#NULL!	#NULL!	M	2.8	39	29	2	4	2	1	2	2	2	1
964	1	A	0	5.8	0	0	0	0	#NULL!	#NULL!	#NULL!	#NULL!	F	2.9	40	27	2	3	1	1	1	2	2	1
965	1	A	0	6.1	0	0	0	0	#NULL!	#NULL!	#NULL!	#NULL!	M	3.25	38	35	2	3	2	1	2	3	2	1
966	2	A	0	7.1	0	0	0	0	#NULL!	#NULL!	#NULL!	#NULL!	F	3.5	41	29	2	3	2	1	1	3	2	1
967	0	A	0	5	0	0	0	0	#NULL!	#NULL!	#NULL!	#NULL!	F	2.75	39	28	2	3	1	1	1	2	2	1
968	1	A	0	5.0999	0	0	0	0	#NULL!	#NULL!	#NULL!	#NULL!	F	3.7	38	41	3	3	2	1	1	3	2	1
969	2	A	0	5.3	0	0	0	0	#NULL!	#NULL!	#NULL!	#NULL!	M	3.5	38	28	2	3	1	2	2	3	2	1
970	2	A	0	5.6	0	0	0	0	#NULL!	#NULL!	#NULL!	#NULL!	M	3.3	38	32	2	3	2	1	2	3	2	1
971	1	A	0	2.7	0	0	0	0	#NULL!	#NULL!	#NULL!	#NULL!	M	3.25	38	29	2	2	2	1	2	3	2	1
972	1	A	0	3.8	0	0	0	0	#NULL!	#NULL!	#NULL!	#NULL!	M	3.45	37	36	3	3	2	2	2	3	1	1
973	1	A	0	5	0	0	0	0	#NULL!	#NULL!	#NULL!	#NULL!	F	3.5	42	34	2	3	2	2	1	3	2	1
974	1	A	0	5.8	0	0	0	0	#NULL!	#NULL!	#NULL!	#NULL!	F	3	37	33	2	4	2	2	1	2	1	1
975	1	A	0	5.8	0	0	0	0	#NULL!	#NULL!	#NULL!	#NULL!	F	3.25	41	35	2	3	2	1	1	3	2	1
976	1	A	0	5.9	0	0	0	0	#NULL!	#NULL!	#NULL!	#NULL!	M	3	38	30	2	3	2	1	2	2	2	1
977	1	A	0	6.1	0	0	0	0	#NULL!	#NULL!	#NULL!	#NULL!	F	3	38	36	3	3	2	2	1	2	2	1
978	2	A	0	6.6	0	0	0	0	#NULL!	#NULL!	#NULL!	#NULL!	M	3.4	41	21	2	1	1	2	2	3	2	1
979	3	A	0	9.8	0	0	0	0	#NULL!	#NULL!	#NULL!	#NULL!	M	3.6	40	35	2	2	2	1	2	3	2	2
980	1	B	1	16.2	1	1	1	0	1	10.7	0	1	M	3.9	38	25	2	3	2	2	2	3	2	1
981	1	A	0	4	0	0	0	0	#NULL!	#NULL!	#NULL!	#NULL!	M	3.3	38	22	2	3	1	2	2	3	2	1
982	1	A	0	4.8	0	0	0	0	#NULL!	#NULL!	#NULL!	#NULL!	M	2.4	39	29	2	3	1	2	2	1	2	1
983	1	A	0	6	0	0	0	0	#NULL!	#NULL!	#NULL!	#NULL!	M	2.9	36	29	2	3	1	1	2	2	1	1
984	3	A	0	11	1	0	0	0	#NULL!	#NULL!	#NULL!	#NULL!	F	3.15	38	33	2	2	2	2	1	3	2	2
985	1	B	1	7	0	0	0	0	#NULL!	#NULL!	#NULL!	#NULL!	M	3.4	35	30	2	3	2	2	2	3	1	1
986	1	B	1	10	1	0	0	0	#NULL!	#NULL!	#NULL!	#NULL!	F	3	37	28	2	2	1	1	1	2	1	1
987	1	A	0	4.5999	0	0	0	0	#NULL!	#NULL!	#NULL!	#NULL!	M	2.2	36	44	3	2	2	1	2	1	1	1
988	4	A	0	9.5	0	0	0	0	#NULL!	#NULL!	#NULL!	#NULL!	M	3.55	40	27	2	3	2	2	2	3	2	2
989	3	A	0	11	1	0	0	0	#NULL!	#NULL!	#NULL!	#NULL!	F	3	39	32	2	3	2	1	1	2	2	2
990	1	A	0	4	0	0	0	0	#NULL!	#NULL!	#NULL!	#NULL!	F	3.2	40	30	2	3	2	1	1	3	2	1
991	1	A	0	6	0	0	0	0	#NULL!	#NULL!	#NULL!	#NULL!	M	3.4	38	31	2	3	2	1	2	3	2	1
992	3	A	0	7.7	0	0	0	0	#NULL!	#NULL!	#NULL!	#NULL!	F	3	38	31	2	3	2	1	1	2	2	2
993	3	A	0	8.6	0	0	0	0	#NULL!	#NULL!	#NULL!	#NULL!	F	3	38	24	2	2	1	1	1	2	2	2
994	4	A	0	10.7	1	0	0	0	#NULL!	#NULL!	#NULL!	#NULL!	M	2.75	40	28	2	1	2	2	2	2	2	2
995	3	A	0	10.8	1	0	0	0	#NULL!	#NULL!	#NULL!	#NULL!	F	3.1	40	24	2	3	1	1	1	3	2	2
996	3	A	0	11	1	0	0	0	#NULL!	#NULL!	#NULL!	#NULL!	M	3.1	38	29	2	2	1	2	2	3	2	2
997	2	B	1	13.9	1	1	0	0	2	7.8	0	0	M	4	41	30	2	2	2	1	2	3	2	1
998	1	A	0	5.0999	0	0	0	0	#NULL!	#NULL!	#NULL!	#NULL!	M	3.8	38	35	2	3	1	1	2	3	2	1
999	1	A	0	5.4	0	0	0	0	#NULL!	#NULL!	#NULL!	#NULL!	M	3.4	36	28	2	2	2	1	2	3	1	1
1000	1	A	0	5.8	0	0	0	0	#NULL!	#NULL!	#NULL!	#NULL!	M	3.5	38	28	2	3	2	1	2	3	2	1
1001	1	A	0	5.9	0	0	0	0	#NULL!	#NULL!	#NULL!	#NULL!	F	3	38	28	2	3	1	1	1	2	2	1
1002	1	A	0	7	0	0	0	0	#NULL!	#NULL!	#NULL!	#NULL!	M	3.1	41	30	2	2	2	2	2	3	2	1
1003	2	A	0	7.6	0	0	0	0	#NULL!	#NULL!	#NULL!	#NULL!	F	3.2	37	22	2	3	1	1	1	3	1	1
1004	1	A	0	4.5	0	0	0	0	#NULL!	#NULL!	#NULL!	#NULL!	F	2.95	38	23	2	2	1	2	1	2	2	1
1005	1	A	0	5.0999	0	0	0	0	#NULL!	#NULL!	#NULL!	#NULL!	M	3.1	38	30	2	3	2	2	2	3	2	1
1006	1	A	0	6	0	0	0	0	#NULL!	#NULL!	#NULL!	#NULL!	M	2.75	37	33	2	3	2	1	2	2	1	1
1007	2	A	0	9	0	0	0	0	#NULL!	#NULL!	#NULL!	#NULL!	F	3.35	38	31	2	3	2	1	1	3	2	1
1008	2	A	0	0	0	0	0	0	#NULL!	#NULL!	#NULL!	#NULL!	M	3.5	38	40	3	3	1	1	2	3	2	1
1009	1	A	0	2	0	0	0	0	#NULL!	#NULL!	#NULL!	#NULL!	M	3.3	38	27	2	3	1	1	2	3	2	1
1010	1	A	0	4.0999	0	0	0	0	#NULL!	#NULL!	#NULL!	#NULL!	M	3.3	38	33	2	3	2	2	2	3	2	1
1011	1	A	0	4.8	0	0	0	0	#NULL!	#NULL!	#NULL!	#NULL!	M	2.5	32	32	2	3	2	2	2	2	1	1
1012	1	A	0	5	0	0	0	0	#NULL!	#NULL!	#NULL!	#NULL!	F	2.5	37	32	2	3	2	1	1	2	1	1
1013	1	A	0	5	0	0	0	0	#NULL!	#NULL!	#NULL!	#NULL!	F	3.2	38	33	2	3	2	1	1	3	2	1
1014	1	A	0	5.9	0	0	0	0	#NULL!	#NULL!	#NULL!	#NULL!	F	2.1	38	31	2	3	2	1	1	1	2	1
1015	1	A	0	6	0	0	0	0	#NULL!	#NULL!	#NULL!	#NULL!	M	3	38	33	2	2	1	1	2	2	2	1
1016	2	A	0	9	0	0	0	0	#NULL!	#NULL!	#NULL!	#NULL!	F	2.6	39	26	2	3	1	1	1	2	2	1
1017	5	A	0	2.8	0	0	0	0	#NULL!	#NULL!	#NULL!	#NULL!	M	3.5	34	24	2	3	2	1	2	3	1	2
1018	1	A	0	5.0999	0	0	0	0	#NULL!	#NULL!	#NULL!	#NULL!	M	2.8	38	32	2	3	1	1	2	2	2	1
1019	1	A	0	5.6	0	0	0	0	#NULL!	#NULL!	#NULL!	#NULL!	M	3.4	38	24	2	4	1	1	2	3	2	1
1020	1	A	0	5.8	0	0	0	0	#NULL!	#NULL!	#NULL!	#NULL!	M	3	38	26	2	2	1	2	2	2	2	1
1021	1	A	0	6.2	0	0	0	0	#NULL!	#NULL!	#NULL!	#NULL!	M	3.6	38	40	3	3	2	1	2	3	2	1
1022	2	A	0	9.1999	0	0	0	0	#NULL!	#NULL!	#NULL!	#NULL!	F	3.55	39	36	3	3	2	2	1	3	2	1
1023	2	A	0	9.5	0	0	0	0	#NULL!	#NULL!	#NULL!	#NULL!	F	3	40	36	3	2	2	1	1	2	2	1
1024	3	A	0	1.2	0	0	0	0	#NULL!	#NULL!	#NULL!	#NULL!	M	3.2	38	27	2	4	1	1	2	3	2	2
1025	2	A	0	6.4	0	0	0	0	#NULL!	#NULL!	#NULL!	#NULL!	M	3.45	39	29	2	3	2	1	2	3	2	1
1026	2	A	0	6.7	0	0	0	0	#NULL!	#NULL!	#NULL!	#NULL!	F	3.35	40	28	2	2	1	2	1	3	2	1
1027	2	A	0	8	0	0	0	0	#NULL!	#NULL!	#NULL!	#NULL!	M	2.7	37	20	2	4	2	2	2	2	1	1
1028	2	A	0	9.1	0	0	0	0	#NULL!	#NULL!	#NULL!	#NULL!	F	2.45	38	39	3	3	1	1	1	1	2	1
1029	2	A	0	9.3	0	0	0	0	#NULL!	#NULL!	#NULL!	#NULL!	F	2.9	40	27	2	3	1	1	1	2	2	1
1030	2	A	0	10.5	1	0	0	0	#NULL!	#NULL!	#NULL!	#NULL!	M	3.9	40	29	2	3	1	1	2	3	2	1
1031	4	A	0	10.6	1	0	0	0	#NULL!	#NULL!	#NULL!	#NULL!	M	3.7	42	28	2	1	2	1	2	3	2	2
1032	2	A	0	10.9	1	0	0	0	#NULL!	#NULL!	#NULL!	#NULL!	M	3	38	42	3	4	2	1	2	2	2	1
1033	1	A	0	5.8	0	0	0	0	#NULL!	#NULL!	#NULL!	#NULL!	F	3.2	35	23	2	3	1	1	1	3	1	1
1034	1	A	0	3.4	0	0	0	0	#NULL!	#NULL!	#NULL!	#NULL!	F	2.1	34	31	2	2	2	1	1	1	1	1
1035	1	A	0	6	0	0	0	0	#NULL!	#NULL!	#NULL!	#NULL!	M	2.25	34	15	1	3	2	1	2	1	1	1
1036	1	A	0	6	0	0	0	0	#NULL!	#NULL!	#NULL!	#NULL!	M	2.25	34	15	1	3	2	1	2	1	1	1
1037	1	A	0	6	0	0	0	0	#NULL!	#NULL!	#NULL!	#NULL!	F	3.2	38	40	3	2	2	1	1	3	2	1
1038	1	A	0	6	0	0	0	0	#NULL!	#NULL!	#NULL!	#NULL!	M	3.95	38	31	2	2	1	2	2	3	2	1
1039	1	A	0	3.7	0	0	0	0	#NULL!	#NULL!	#NULL!	#NULL!	F	3.3	40	29	2	3	1	2	1	3	2	1
1040	1	A	0	4.0999	0	0	0	0	#NULL!	#NULL!	#NULL!	#NULL!	M	3.7	39	29	2	3	1	1	2	3	2	1
1041	1	A	0	5.8	0	0	0	0	#NULL!	#NULL!	#NULL!	#NULL!	M	3.2	41	25	2	2	1	2	2	3	2	1
1042	1	A	0	5.8	0	0	0	0	#NULL!	#NULL!	#NULL!	#NULL!	F	3.4	40	26	2	2	1	1	1	3	2	1
1043	1	A	0	6	0	0	0	0	#NULL!	#NULL!	#NULL!	#NULL!	M	2.7	38	33	2	3	1	2	2	2	2	1
1044	2	A	0	6	0	0	0	0	#NULL!	#NULL!	#NULL!	#NULL!	F	2.8	41	32	2	3	2	2	1	2	2	1
1045	1	A	0	6	0	0	0	0	#NULL!	#NULL!	#NULL!	#NULL!	M	3.3	39	30	2	3	1	1	2	3	2	1
1046	2	A	0	7.3	0	0	0	0	#NULL!	#NULL!	#NULL!	#NULL!	F	3.6	39	30	2	2	1	1	1	3	2	1
1047	1	B	1	12.2	1	1	0	0	1	8.5	0	0	M	2.5	38	22	2	3	1	1	2	2	2	1
1048	4	B	1	16.8	1	1	1	0	4	10.4	0	0	M	2.6	39	26	2	3	1	2	2	2	2	2
1049	1	A	0	1.3	0	0	0	0	#NULL!	#NULL!	#NULL!	#NULL!	F	3.6	38	34	2	4	2	2	1	3	2	1
1050	1	A	0	4.5999	0	0	0	0	#NULL!	#NULL!	#NULL!	#NULL!	F	3	41	30	2	3	2	1	1	2	2	1
1051	1	A	0	5.3	0	0	0	0	#NULL!	#NULL!	#NULL!	#NULL!	M	3.3	38	28	2	3	2	2	2	3	2	1
1052	1	A	0	5.3	0	0	0	0	#NULL!	#NULL!	#NULL!	#NULL!	M	3.6	38	29	2	3	2	1	2	3	2	1
1053	1	A	0	5.7	0	0	0	0	#NULL!	#NULL!	#NULL!	#NULL!	M	3.4	38	29	2	3	2	2	2	3	2	1
1054	1	A	0	5.8	0	0	0	0	#NULL!	#NULL!	#NULL!	#NULL!	F	3.4	38	38	3	3	2	1	1	3	2	1
1055	1	A	0	5.9	0	0	0	0	#NULL!	#NULL!	#NULL!	#NULL!	M	3.9	40	28	2	3	2	1	2	3	2	1
1056	2	A	0	6.9	0	0	0	0	#NULL!	#NULL!	#NULL!	#NULL!	M	3.25	38	35	2	3	2	2	2	3	2	1
1057	1	A	0	7	0	0	0	0	#NULL!	#NULL!	#NULL!	#NULL!	F	3.2	38	45	3	3	2	1	1	3	2	1
1058	3	A	0	11.2	1	0	0	0	#NULL!	#NULL!	#NULL!	#NULL!	F	3	38	32	2	3	2	1	1	2	2	2
1059	3	A	0	12	1	1	0	0	#NULL!	#NULL!	#NULL!	#NULL!	F	3.2	38	32	2	3	2	1	1	3	2	2
1060	2	B	1	12.9	1	1	0	0	2	8.4	0	0	F	2.95	40	31	2	3	1	2	1	2	2	1
1061	1	A	0	5.2	0	0	0	0	#NULL!	#NULL!	#NULL!	#NULL!	M	3.5	41	25	2	4	1	1	2	3	2	1
1062	1	A	0	6.6	0	0	0	0	#NULL!	#NULL!	#NULL!	#NULL!	F	3.4	42	32	2	4	1	2	1	3	2	1
1063	3	A	0	7	0	0	0	0	#NULL!	#NULL!	#NULL!	#NULL!	M	4.25	39	32	2	4	2	2	2	3	2	2
1064	3	A	0	7.4	0	0	0	0	#NULL!	#NULL!	#NULL!	#NULL!	M	3.5	38	55	3	4	2	1	2	3	2	2
1065	2	A	0	7.9	0	0	0	0	#NULL!	#NULL!	#NULL!	#NULL!	M	3.5	38	32	2	4	2	1	2	3	2	1
1066	5	B	1	14.2	1	1	0	0	5	8.2	0	0	F	3	38	20	2	2	1	1	1	2	2	2
1067	1	A	0	4.5999	0	0	0	0	#NULL!	#NULL!	#NULL!	#NULL!	F	3.3	38	28	2	3	1	1	1	3	2	1
1068	1	A	0	5.6	0	0	0	0	#NULL!	#NULL!	#NULL!	#NULL!	F	2.8	38	27	2	3	1	1	1	2	2	1
1069	1	A	0	5.6	0	0	0	0	#NULL!	#NULL!	#NULL!	#NULL!	M	3.9	38	34	2	3	2	1	2	3	2	1
1070	1	A	0	5.9	0	0	0	0	#NULL!	#NULL!	#NULL!	#NULL!	F	2.2	35	22	2	3	1	1	1	1	1	1
1071	4	A	0	7.7	0	0	0	0	#NULL!	#NULL!	#NULL!	#NULL!	F	3.2	38	32	2	4	2	2	1	3	2	2
1072	2	B	1	13.3	1	1	0	0	2	9.7	0	0	M	2.8	39	35	2	1	2	2	2	2	2	1
1073	1	A	0	5.5	0	0	0	0	#NULL!	#NULL!	#NULL!	#NULL!	M	3.5	38	30	2	2	2	2	2	3	2	1
1074	2	A	0	6.7	0	0	0	0	#NULL!	#NULL!	#NULL!	#NULL!	F	3.73	38	29	2	3	2	1	1	3	2	1
1075	2	A	0	8	0	0	0	0	#NULL!	#NULL!	#NULL!	#NULL!	F	3	36	23	2	3	1	1	1	2	1	1
1076	1	B	1	7.5	0	0	0	0	#NULL!	#NULL!	#NULL!	#NULL!	M	3.6	38	25	2	3	2	1	2	3	2	1
1077	2	A	0	1	0	0	0	0	#NULL!	#NULL!	#NULL!	#NULL!	F	2.5	38	38	3	3	2	1	1	2	2	1
1078	1	A	0	2.1	0	0	0	0	#NULL!	#NULL!	#NULL!	#NULL!	F	3.3	38	30	2	3	1	2	1	3	2	1
1079	1	A	0	2.1	0	0	0	0	#NULL!	#NULL!	#NULL!	#NULL!	F	3.4	38	29	2	4	1	1	1	3	2	1
1080	4	A	0	2.4	0	0	0	0	#NULL!	#NULL!	#NULL!	#NULL!	M	2.9	40	25	2	3	2	2	2	2	2	2
1081	2	A	0	3.4	0	0	0	0	#NULL!	#NULL!	#NULL!	#NULL!	F	3.4	40	30	2	3	2	2	1	3	2	1
1082	1	A	0	7.4	0	0	0	0	#NULL!	#NULL!	#NULL!	#NULL!	F	3.2	38	27	2	3	1	1	1	3	2	1
1083	2	A	0	7.8	0	0	0	0	#NULL!	#NULL!	#NULL!	#NULL!	F	2.6	38	38	3	3	2	1	1	2	2	1
1084	2	A	0	8.6999	0	0	0	0	#NULL!	#NULL!	#NULL!	#NULL!	M	3.1	39	39	3	3	2	2	2	3	2	1
1085	1	A	0	2.4	0	0	0	0	#NULL!	#NULL!	#NULL!	#NULL!	M	2.75	38	32	2	2	1	2	2	2	2	1
1086	1	A	0	4.2	0	0	0	0	#NULL!	#NULL!	#NULL!	#NULL!	M	2.5	37	31	2	3	2	2	2	2	1	1
1087	1	A	0	5.2	0	0	0	0	#NULL!	#NULL!	#NULL!	#NULL!	F	3.5	38	35	2	3	2	1	1	3	2	1
1088	1	A	0	7	0	0	0	0	#NULL!	#NULL!	#NULL!	#NULL!	M	3.1	38	25	2	3	1	1	2	3	2	1
1089	1	A	0	7.2	0	0	0	0	#NULL!	#NULL!	#NULL!	#NULL!	F	3.9	38	31	2	3	1	1	1	3	2	1
1090	2	A	0	7.2	0	0	0	0	#NULL!	#NULL!	#NULL!	#NULL!	M	3.5	38	23	2	1	1	1	2	3	2	1
1091	2	A	0	8.5	0	0	0	0	#NULL!	#NULL!	#NULL!	#NULL!	F	3	38	36	3	3	2	2	1	2	2	1
1092	1	A	0	4.0999	0	0	0	0	#NULL!	#NULL!	#NULL!	#NULL!	M	2.75	39	27	2	3	1	2	2	2	2	1
1093	1	A	0	4.5	0	0	0	0	#NULL!	#NULL!	#NULL!	#NULL!	F	3.4	38	25	2	3	2	1	1	3	2	1
1094	1	A	0	5.8	0	0	0	0	#NULL!	#NULL!	#NULL!	#NULL!	M	3.7	41	32	2	3	2	1	2	3	2	1
1095	2	B	1	13.6	1	1	0	0	2	11	0	0	M	3.5	38	36	3	4	2	2	2	3	2	1
1096	2	A	0	6.6	0	0	0	0	#NULL!	#NULL!	#NULL!	#NULL!	M	3.7	40	29	2	4	1	2	2	3	2	1
1097	2	A	0	9.6999	0	0	0	0	#NULL!	#NULL!	#NULL!	#NULL!	M	2.95	38	22	2	3	1	2	2	2	2	1
1098	3	A	0	9.8	0	0	0	0	#NULL!	#NULL!	#NULL!	#NULL!	F	2	39	36	3	4	1	2	1	1	2	2
1099	2	B	1	14.1	1	1	0	0	2	9.4	0	0	F	3.2	40	32	2	3	1	2	1	3	2	1
1100	3	A	0	2.2999	0	0	0	0	#NULL!	#NULL!	#NULL!	#NULL!	M	3	38	24	2	2	2	2	2	2	2	2
1101	1	A	0	3.5	0	0	0	0	#NULL!	#NULL!	#NULL!	#NULL!	F	3.4	38	22	2	3	1	1	1	3	2	1
1102	1	A	0	3.8	0	0	0	0	#NULL!	#NULL!	#NULL!	#NULL!	F	2.8	40	29	2	3	2	1	1	2	2	1
1103	1	A	0	5.2	0	0	0	0	#NULL!	#NULL!	#NULL!	#NULL!	M	3.6	39	25	2	3	1	2	2	3	2	1
1104	3	A	0	6.5	0	0	0	0	#NULL!	#NULL!	#NULL!	#NULL!	F	3	37	35	2	2	2	1	1	2	1	2
1105	2	A	0	6.8	0	0	0	0	#NULL!	#NULL!	#NULL!	#NULL!	F	3.7	38	30	2	4	2	2	1	3	2	1
1106	2	A	0	7.4	0	0	0	0	#NULL!	#NULL!	#NULL!	#NULL!	M	3.6	38	36	3	3	2	1	2	3	2	1
1107	2	A	0	9.3	0	0	0	0	#NULL!	#NULL!	#NULL!	#NULL!	F	3.5	38	38	3	3	2	1	1	3	2	1
1108	4	A	0	9.5	0	0	0	0	#NULL!	#NULL!	#NULL!	#NULL!	M	3.5	39	28	2	3	2	1	2	3	2	2
1109	3	A	0	1.8	0	0	0	0	#NULL!	#NULL!	#NULL!	#NULL!	F	2.85	40	36	3	4	1	2	1	2	2	2
1110	6	A	0	2.2	0	0	0	0	#NULL!	#NULL!	#NULL!	#NULL!	F	3.8	38	32	2	3	1	1	1	3	2	2
1111	1	A	0	3.5	0	0	0	0	#NULL!	#NULL!	#NULL!	#NULL!	M	3	41	35	2	3	2	2	2	2	2	1
1112	1	A	0	4.8	0	0	0	0	#NULL!	#NULL!	#NULL!	#NULL!	F	2.2	34	34	2	4	2	2	1	1	1	1
1113	1	A	0	5.5	0	0	0	0	#NULL!	#NULL!	#NULL!	#NULL!	M	2.8	38	35	2	3	2	2	2	2	2	1
1114	1	A	0	5.7	0	0	0	0	#NULL!	#NULL!	#NULL!	#NULL!	F	2	38	30	2	3	2	1	1	1	2	1
1115	1	A	0	5.8	0	0	0	0	#NULL!	#NULL!	#NULL!	#NULL!	F	3.7	38	26	2	3	2	1	1	3	2	1
1116	2	A	0	7	0	0	0	0	#NULL!	#NULL!	#NULL!	#NULL!	F	2.75	39	23	2	4	2	1	1	2	2	1
1117	1	A	0	3.3	0	0	0	0	#NULL!	#NULL!	#NULL!	#NULL!	M	3.1	40	29	2	4	1	2	2	3	2	1
1118	1	A	0	5.8	0	0	0	0	#NULL!	#NULL!	#NULL!	#NULL!	F	3	39	30	2	3	2	2	1	2	2	1
1119	1	A	0	6	0	0	0	0	#NULL!	#NULL!	#NULL!	#NULL!	M	2.3	38	29	2	3	1	1	2	1	2	1
1120	1	A	0	7	0	0	0	0	#NULL!	#NULL!	#NULL!	#NULL!	F	3.4	38	30	2	1	1	1	1	3	2	1
1121	2	A	0	10.4	1	0	0	0	#NULL!	#NULL!	#NULL!	#NULL!	F	2.9	40	38	3	3	1	2	1	2	2	1
1122	3	A	0	11	1	0	0	0	#NULL!	#NULL!	#NULL!	#NULL!	M	3	39	39	3	4	2	1	2	2	2	2
1123	1	A	0	0	0	0	0	0	#NULL!	#NULL!	#NULL!	#NULL!	M	3.4	39	27	2	3	2	1	2	3	2	1
1124	1	A	0	3.6	0	0	0	0	#NULL!	#NULL!	#NULL!	#NULL!	F	2.7	41	41	3	2	2	1	1	2	2	1
1125	1	A	0	4.3	0	0	0	0	#NULL!	#NULL!	#NULL!	#NULL!	M	3.3	39	23	2	3	1	1	2	3	2	1
1126	1	A	0	5	0	0	0	0	#NULL!	#NULL!	#NULL!	#NULL!	F	3.5	40	32	2	3	1	1	1	3	2	1
1127	1	A	0	5.9	0	0	0	0	#NULL!	#NULL!	#NULL!	#NULL!	M	3.1	38	27	2	3	2	2	2	3	2	1
1128	2	A	0	7	0	0	0	0	#NULL!	#NULL!	#NULL!	#NULL!	M	2.5	38	38	3	3	2	1	2	2	2	1
1129	2	A	0	7.2	0	0	0	0	#NULL!	#NULL!	#NULL!	#NULL!	F	3.8	38	38	3	3	2	1	1	3	2	1
1130	1	A	0	0.8	0	0	0	0	#NULL!	#NULL!	#NULL!	#NULL!	M	3.25	36	32	2	4	2	2	2	3	1	1
1131	1	A	0	4.3	0	0	0	0	#NULL!	#NULL!	#NULL!	#NULL!	M	3.45	38	27	2	1	2	1	2	3	2	1
1132	1	A	0	5	0	0	0	0	#NULL!	#NULL!	#NULL!	#NULL!	M	2.4	39	26	2	4	1	1	2	1	2	1
1133	1	A	0	5.4	0	0	0	0	#NULL!	#NULL!	#NULL!	#NULL!	M	3.05	39	25	2	3	2	1	2	3	2	1
1134	2	A	0	8	0	0	0	0	#NULL!	#NULL!	#NULL!	#NULL!	M	2.7	34	28	2	4	1	1	2	2	1	1
1135	2	A	0	8.8	0	0	0	0	#NULL!	#NULL!	#NULL!	#NULL!	F	3.5	39	27	2	2	1	2	1	3	2	1
1136	2	B	1	18.6	1	1	1	1	2	13.1	1	1	F	3.5	38	40	3	4	2	1	1	3	2	1
1137	2	A	0	8.4	0	0	0	0	#NULL!	#NULL!	#NULL!	#NULL!	M	2.5	39	30	2	3	1	1	2	2	2	1
1138	2	A	0	9	0	0	0	0	#NULL!	#NULL!	#NULL!	#NULL!	M	2.3	35	32	2	3	2	2	2	1	1	1
1139	3	A	0	9.9	0	0	0	0	#NULL!	#NULL!	#NULL!	#NULL!	M	3.2	39	30	2	3	1	1	2	3	2	2
1140	2	B	1	8.1	0	0	0	0	#NULL!	#NULL!	#NULL!	#NULL!	M	3.2	39	35	2	4	2	1	2	3	2	1
1141	3	B	1	10.3	1	0	0	0	#NULL!	#NULL!	#NULL!	#NULL!	M	3.6	38	20	2	3	1	1	2	3	2	2
1142	2	B	1	10.8	1	0	0	0	#NULL!	#NULL!	#NULL!	#NULL!	F	3.5	39	28	2	3	2	1	1	3	2	1
1143	1	A	0	4.2	0	0	0	0	#NULL!	#NULL!	#NULL!	#NULL!	F	2.3	38	32	2	3	2	1	1	1	2	1
1144	1	A	0	5.8	0	0	0	0	#NULL!	#NULL!	#NULL!	#NULL!	M	3.55	40	29	2	3	1	1	2	3	2	1
1145	2	A	0	10.199	1	0	0	0	#NULL!	#NULL!	#NULL!	#NULL!	F	3.2	38	28	2	3	2	2	1	3	2	1
1146	1	A	0	3	0	0	0	0	#NULL!	#NULL!	#NULL!	#NULL!	M	2.9	33	38	3	3	2	2	2	2	1	1
1147	1	A	0	3.9	0	0	0	0	#NULL!	#NULL!	#NULL!	#NULL!	M	3.8	31	31	2	1	2	2	2	3	1	1
1148	1	A	0	4	0	0	0	0	#NULL!	#NULL!	#NULL!	#NULL!	F	3	40	34	2	4	1	2	1	2	2	1
1149	1	A	0	4.8	0	0	0	0	#NULL!	#NULL!	#NULL!	#NULL!	M	2.5	38	28	2	3	2	1	2	2	2	1
1150	2	A	0	8.8	0	0	0	0	#NULL!	#NULL!	#NULL!	#NULL!	F	2.55	37	20	2	3	2	1	1	2	1	1
1151	2	A	0	9	0	0	0	0	#NULL!	#NULL!	#NULL!	#NULL!	F	3.55	38	30	2	3	1	2	1	3	2	1
1152	1	A	0	4.5	0	0	0	0	#NULL!	#NULL!	#NULL!	#NULL!	M	3.4	38	25	2	3	1	1	2	3	2	1
1153	1	A	0	5.3	0	0	0	0	#NULL!	#NULL!	#NULL!	#NULL!	F	3.3	38	40	3	3	2	1	1	3	2	1
1154	1	A	0	6	0	0	0	0	#NULL!	#NULL!	#NULL!	#NULL!	M	2.5	35	33	2	4	2	1	2	2	1	1
1155	1	A	0	6.3	0	0	0	0	#NULL!	#NULL!	#NULL!	#NULL!	M	3.1	38	26	2	3	1	1	2	3	2	1
1156	2	A	0	6.7	0	0	0	0	#NULL!	#NULL!	#NULL!	#NULL!	M	3.6	40	42	3	3	2	1	2	3	2	1
1157	3	A	0	7.4	0	0	0	0	#NULL!	#NULL!	#NULL!	#NULL!	M	2.6	37	39	3	3	2	2	2	2	1	2
1158	2	B	1	15.4	1	1	1	0	2	10.2	0	0	F	3.4	38	23	2	4	1	1	1	3	2	1
1159	2	A	0	3.9	0	0	0	0	#NULL!	#NULL!	#NULL!	#NULL!	F	2.75	43	38	3	3	2	2	1	2	2	1
1160	1	A	0	4.5	0	0	0	0	#NULL!	#NULL!	#NULL!	#NULL!	M	2.35	38	29	2	3	2	2	2	1	2	1
1161	1	A	0	4.5999	0	0	0	0	#NULL!	#NULL!	#NULL!	#NULL!	F	3.25	38	34	2	3	2	2	1	3	2	1
1162	1	A	0	5.5	0	0	0	0	#NULL!	#NULL!	#NULL!	#NULL!	F	2.9	42	36	3	3	2	1	1	2	2	1
1163	1	A	0	6	0	0	0	0	#NULL!	#NULL!	#NULL!	#NULL!	M	3.1	37	33	2	3	2	2	2	3	1	1
1164	2	A	0	6.7	0	0	0	0	#NULL!	#NULL!	#NULL!	#NULL!	M	2.6	37	24	2	3	2	2	2	2	1	1
1165	2	A	0	6.7	0	0	0	0	#NULL!	#NULL!	#NULL!	#NULL!	M	2.6	37	24	2	3	2	2	2	2	1	1
1166	1	B	1	14.7	1	1	0	0	1	7	0	0	F	3.3	38	38	3	3	2	1	1	3	2	1
1167	3	A	0	1.8	0	0	0	0	#NULL!	#NULL!	#NULL!	#NULL!	M	3.2	38	30	2	3	2	2	2	3	2	2
1168	1	A	0	2.8	0	0	0	0	#NULL!	#NULL!	#NULL!	#NULL!	M	2.75	37	37	3	3	2	2	2	2	1	1
1169	1	A	0	3.5	0	0	0	0	#NULL!	#NULL!	#NULL!	#NULL!	F	3.6	38	25	2	3	1	1	1	3	2	1
1170	3	A	0	3.9	0	0	0	0	#NULL!	#NULL!	#NULL!	#NULL!	M	3.55	37	39	3	2	1	2	2	3	1	2
1171	2	A	0	4.3	0	0	0	0	#NULL!	#NULL!	#NULL!	#NULL!	M	2.95	39	22	2	3	1	1	2	2	2	1
1172	1	A	0	6	0	0	0	0	#NULL!	#NULL!	#NULL!	#NULL!	M	2.65	40	20	2	3	2	1	2	2	2	1
1173	2	A	0	6.5	0	0	0	0	#NULL!	#NULL!	#NULL!	#NULL!	F	2.7	39	30	2	3	1	1	1	2	2	1
1174	1	A	0	7	0	0	0	0	#NULL!	#NULL!	#NULL!	#NULL!	M	3.25	40	30	2	3	1	1	2	3	2	1
1175	5	A	0	7.3	0	0	0	0	#NULL!	#NULL!	#NULL!	#NULL!	F	2.15	35	25	2	2	1	2	1	1	1	2
1176	2	A	0	10	1	0	0	0	#NULL!	#NULL!	#NULL!	#NULL!	M	2.9	39	31	2	3	1	2	2	2	2	1
1177	4	A	0	7.3	0	0	0	0	#NULL!	#NULL!	#NULL!	#NULL!	F	3.65	41	25	2	4	1	2	1	3	2	2
1178	2	A	0	9	0	0	0	0	#NULL!	#NULL!	#NULL!	#NULL!	M	3.25	36	33	2	2	2	1	2	3	1	1
1179	1	A	0	2.5	0	0	0	0	#NULL!	#NULL!	#NULL!	#NULL!	M	2.3	35	34	2	3	2	1	2	1	1	1
1180	1	A	0	2.7	0	0	0	0	#NULL!	#NULL!	#NULL!	#NULL!	F	3.8	41	37	3	3	2	2	1	3	2	1
1181	1	A	0	4.9	0	0	0	0	#NULL!	#NULL!	#NULL!	#NULL!	F	3	40	28	2	3	1	1	1	2	2	1
1182	1	A	0	5.9	0	0	0	0	#NULL!	#NULL!	#NULL!	#NULL!	M	3.6	40	30	2	4	1	2	2	3	2	1
1183	1	A	0	6	0	0	0	0	#NULL!	#NULL!	#NULL!	#NULL!	M	2.2	33	39	3	3	2	1	2	1	1	1
1184	1	A	0	3.4	0	0	0	0	#NULL!	#NULL!	#NULL!	#NULL!	M	3.3	32	32	2	2	2	2	2	3	1	1
1185	2	A	0	4.2	0	0	0	0	#NULL!	#NULL!	#NULL!	#NULL!	M	3.95	40	34	2	3	2	1	2	3	2	1
1186	1	A	0	4.9	0	0	0	0	#NULL!	#NULL!	#NULL!	#NULL!	F	3.4	40	31	2	3	2	2	1	3	2	1
1187	1	A	0	5.6	0	0	0	0	#NULL!	#NULL!	#NULL!	#NULL!	F	3.2	39	32	2	3	2	2	1	3	2	1
1188	1	A	0	7	0	0	0	0	#NULL!	#NULL!	#NULL!	#NULL!	M	3.1	38	19	1	3	1	1	2	3	2	1
1189	1	A	0	7.3	0	0	0	0	#NULL!	#NULL!	#NULL!	#NULL!	M	3.45	39	28	2	3	2	1	2	3	2	1
1190	2	A	0	9	0	0	0	0	#NULL!	#NULL!	#NULL!	#NULL!	M	2.9	41	31	2	3	2	2	2	2	2	1
1191	1	A	0	4.8	0	0	0	0	#NULL!	#NULL!	#NULL!	#NULL!	M	2.6	39	34	2	3	2	1	2	2	2	1
1192	1	A	0	7	0	0	0	0	#NULL!	#NULL!	#NULL!	#NULL!	F	3.3	40	26	2	3	2	1	1	3	2	1
1193	1	A	0	7.2	0	0	0	0	#NULL!	#NULL!	#NULL!	#NULL!	F	3.4	40	22	2	2	1	1	1	3	2	1
1194	6	B	1	6.3	0	0	0	0	#NULL!	#NULL!	#NULL!	#NULL!	F	2.8	37	32	2	3	2	1	1	2	1	2
1195	3	B	1	10.7	1	0	0	0	#NULL!	#NULL!	#NULL!	#NULL!	M	3.6	39	25	2	3	1	1	2	3	2	2
1196	3	B	1	13.4	1	1	0	0	#NULL!	#NULL!	#NULL!	#NULL!	M	3.5	40	32	2	3	2	1	2	3	2	2
1197	3	B	1	13.5	1	1	0	0	#NULL!	#NULL!	#NULL!	#NULL!	M	3.5	39	28	2	2	2	1	2	3	2	2
1198	5	B	1	13.8	1	1	0	0	#NULL!	#NULL!	#NULL!	#NULL!	M	3.7	39	27	2	3	2	2	2	3	2	2
1199	10	A	0	0.2	0	0	0	0	#NULL!	#NULL!	#NULL!	#NULL!	M	2.8	40	24	2	4	2	2	2	2	2	3
1200	5	A	0	1.7	0	0	0	0	#NULL!	#NULL!	#NULL!	#NULL!	F	3.25	38	30	2	2	2	1	1	3	2	2
1201	2	A	0	4.4	0	0	0	0	#NULL!	#NULL!	#NULL!	#NULL!	M	3.5	38	31	2	2	2	1	2	3	2	1
1202	3	A	0	4.4	0	0	0	0	#NULL!	#NULL!	#NULL!	#NULL!	F	3.3	38	29	2	1	2	1	1	3	2	2
1203	5	A	0	6.3	0	0	0	0	#NULL!	#NULL!	#NULL!	#NULL!	F	2.8	38	22	2	3	1	1	1	2	2	2
1204	2	A	0	9	0	0	0	0	#NULL!	#NULL!	#NULL!	#NULL!	F	3	38	31	2	4	1	1	1	2	2	1
1205	4	A	0	9.5	0	0	0	0	#NULL!	#NULL!	#NULL!	#NULL!	F	2.25	38	33	2	3	2	1	1	1	2	2
1206	1	B	1	13.4	1	1	0	0	1	7.6	0	0	M	2.75	39	31	2	2	2	2	2	2	2	1
1207	1	A	0	3.7	0	0	0	0	#NULL!	#NULL!	#NULL!	#NULL!	F	3.25	37	26	2	1	2	1	1	3	1	1
1208	1	A	0	5.9	0	0	0	0	#NULL!	#NULL!	#NULL!	#NULL!	F	2.8	36	39	3	4	2	2	1	2	1	1
1209	1	A	0	6	0	0	0	0	#NULL!	#NULL!	#NULL!	#NULL!	F	2.55	38	33	2	4	1	1	1	2	2	1
1210	1	A	0	6	0	0	0	0	#NULL!	#NULL!	#NULL!	#NULL!	F	2.85	40	27	2	2	1	2	1	2	2	1
1211	2	A	0	7	0	0	0	0	#NULL!	#NULL!	#NULL!	#NULL!	M	3.2	38	24	2	3	2	1	2	3	2	1
1212	2	A	0	8.6	0	0	0	0	#NULL!	#NULL!	#NULL!	#NULL!	M	2.6	38	23	2	4	2	1	2	2	2	1
1213	3	A	0	9.1	0	0	0	0	#NULL!	#NULL!	#NULL!	#NULL!	M	4	37	30	2	2	2	2	2	3	1	2
1214	2	A	0	9.4	0	0	0	0	#NULL!	#NULL!	#NULL!	#NULL!	M	2.5	38	23	2	4	2	1	2	2	2	1
1215	1	A	0	3.5	0	0	0	0	#NULL!	#NULL!	#NULL!	#NULL!	F	3.75	40	32	2	3	1	1	1	3	2	1
1216	1	A	0	5.0999	0	0	0	0	#NULL!	#NULL!	#NULL!	#NULL!	M	3.25	40	40	3	3	2	2	2	3	2	1
1217	1	A	0	5.5	0	0	0	0	#NULL!	#NULL!	#NULL!	#NULL!	F	3.6	37	33	2	2	2	2	1	3	1	1
1218	1	A	0	5.5	0	0	0	0	#NULL!	#NULL!	#NULL!	#NULL!	M	3.8	40	30	2	3	2	1	2	3	2	1
1219	1	A	0	5.8	0	0	0	0	#NULL!	#NULL!	#NULL!	#NULL!	M	2.65	38	36	3	1	2	1	2	2	2	1
1220	1	A	0	5.8	0	0	0	0	#NULL!	#NULL!	#NULL!	#NULL!	M	3.5	40	23	2	3	2	2	2	3	2	1
1221	1	A	0	6	0	0	0	0	#NULL!	#NULL!	#NULL!	#NULL!	M	2.5	35	23	2	4	2	2	2	2	1	1
1222	1	A	0	7	0	0	0	0	#NULL!	#NULL!	#NULL!	#NULL!	M	3.5	37	35	2	3	2	1	2	3	1	1
1223	2	A	0	8.8	0	0	0	0	#NULL!	#NULL!	#NULL!	#NULL!	F	2.2	38	27	2	3	2	2	1	1	2	1
1224	2	A	0	8.8	0	0	0	0	#NULL!	#NULL!	#NULL!	#NULL!	M	2.6	36	27	2	3	2	2	2	2	1	1
1225	1	A	0	4.5999	0	0	0	0	#NULL!	#NULL!	#NULL!	#NULL!	M	3.6	40	26	2	2	1	1	2	3	2	1
1226	1	A	0	5.0999	0	0	0	0	#NULL!	#NULL!	#NULL!	#NULL!	F	3.5	40	30	2	3	1	2	1	3	2	1
1227	1	A	0	5.3	0	0	0	0	#NULL!	#NULL!	#NULL!	#NULL!	M	3.4	38	32	2	3	2	1	2	3	2	1
1228	1	A	0	6.1	0	0	0	0	#NULL!	#NULL!	#NULL!	#NULL!	F	2.8	38	35	2	4	2	2	1	2	2	1
1229	1	A	0	6.4	0	0	0	0	#NULL!	#NULL!	#NULL!	#NULL!	F	3.2	41	26	2	3	1	2	1	3	2	1
1230	2	A	0	1.1	0	0	0	0	#NULL!	#NULL!	#NULL!	#NULL!	M	3.8	38	29	2	3	1	1	2	3	2	1
1231	1	A	0	3.5	0	0	0	0	#NULL!	#NULL!	#NULL!	#NULL!	F	2.3	39	27	2	1	1	2	1	1	2	1
1232	1	A	0	4.3	0	0	0	0	#NULL!	#NULL!	#NULL!	#NULL!	F	3.3	40	20	2	3	1	1	1	3	2	1
1233	1	A	0	6	0	0	0	0	#NULL!	#NULL!	#NULL!	#NULL!	M	2.3	40	30	2	3	2	1	2	1	2	1
1234	2	A	0	6.6	0	0	0	0	#NULL!	#NULL!	#NULL!	#NULL!	M	2.75	36	39	3	3	2	1	2	2	1	1
1235	2	A	0	7.2	0	0	0	0	#NULL!	#NULL!	#NULL!	#NULL!	F	4.25	40	30	2	2	2	2	1	3	2	1
1236	2	A	0	9.1999	0	0	0	0	#NULL!	#NULL!	#NULL!	#NULL!	M	4	40	32	2	3	2	1	2	3	2	1
1237	2	A	0	9.8	0	0	0	0	#NULL!	#NULL!	#NULL!	#NULL!	F	4.1	38	36	3	3	2	2	1	3	2	1
1238	2	A	0	7.1	0	0	0	0	#NULL!	#NULL!	#NULL!	#NULL!	M	4.7	40	28	2	3	1	2	2	3	2	1
1239	3	B	1	11.5	1	0	0	0	#NULL!	#NULL!	#NULL!	#NULL!	M	3	38	29	2	2	1	1	2	2	2	2
1240	1	A	0	1.3	0	0	0	0	#NULL!	#NULL!	#NULL!	#NULL!	M	3.5	38	30	2	3	2	2	2	3	2	1
1241	3	A	0	5.5	0	0	0	0	#NULL!	#NULL!	#NULL!	#NULL!	M	3.25	36	35	2	1	2	2	2	3	1	2
1242	1	A	0	6.9	0	0	0	0	#NULL!	#NULL!	#NULL!	#NULL!	M	2.9	40	31	2	3	2	1	2	2	2	1
1243	2	A	0	6.9	0	0	0	0	#NULL!	#NULL!	#NULL!	#NULL!	F	3	38	23	2	3	1	1	1	2	2	1
1244	1	A	0	7	0	0	0	0	#NULL!	#NULL!	#NULL!	#NULL!	F	2.8	40	28	2	3	1	2	1	2	2	1
1245	5	A	0	8.8	0	0	0	0	#NULL!	#NULL!	#NULL!	#NULL!	F	2.5	33	30	2	3	2	2	1	2	1	2
1246	1	B	1	2.6	0	0	0	0	#NULL!	#NULL!	#NULL!	#NULL!	F	2.9	39	38	3	4	2	1	1	2	2	1
1247	4	B	1	12.3	1	1	0	0	#NULL!	#NULL!	#NULL!	#NULL!	F	3.6	43	27	2	2	1	1	1	3	2	2
1248	1	A	0	5.0999	0	0	0	0	#NULL!	#NULL!	#NULL!	#NULL!	M	4.1	38	28	2	3	2	1	2	3	2	1
1249	1	A	0	5.7	0	0	0	0	#NULL!	#NULL!	#NULL!	#NULL!	F	3.4	40	25	2	3	2	2	1	3	2	1
1250	1	A	0	6.8	0	0	0	0	#NULL!	#NULL!	#NULL!	#NULL!	M	3.5	40	30	2	3	2	2	2	3	2	1
1251	1	A	0	6.8	0	0	0	0	#NULL!	#NULL!	#NULL!	#NULL!	M	3.6	40	32	2	3	2	1	2	3	2	1
1252	1	A	0	7	0	0	0	0	#NULL!	#NULL!	#NULL!	#NULL!	M	2.5	40	31	2	3	1	2	2	2	2	1
1253	1	B	1	14.9	1	1	0	0	1	9	0	0	F	3.4	39	28	2	2	1	2	1	3	2	1
1254	1	B	1	5	0	0	0	0	#NULL!	#NULL!	#NULL!	#NULL!	M	2.9	40	18	1	3	1	1	2	2	2	1
1255	1	A	0	2.4	0	0	0	0	#NULL!	#NULL!	#NULL!	#NULL!	F	3	41	26	2	3	1	2	1	2	2	1
1256	1	A	0	3.7	0	0	0	0	#NULL!	#NULL!	#NULL!	#NULL!	F	2.5	38	35	2	3	2	2	1	2	2	1
1257	1	A	0	3.7	0	0	0	0	#NULL!	#NULL!	#NULL!	#NULL!	F	2.85	38	29	2	3	2	1	1	2	2	1
1258	1	A	0	4.8	0	0	0	0	#NULL!	#NULL!	#NULL!	#NULL!	M	3.85	40	37	3	2	2	1	2	3	2	1
1259	1	A	0	5.0999	0	0	0	0	#NULL!	#NULL!	#NULL!	#NULL!	M	2.4	38	29	2	3	2	1	2	1	2	1
1260	1	A	0	5.7	0	0	0	0	#NULL!	#NULL!	#NULL!	#NULL!	M	3.8	38	32	2	3	2	2	2	3	2	1
1261	1	A	0	6.7	0	0	0	0	#NULL!	#NULL!	#NULL!	#NULL!	F	2.4	38	29	2	3	2	1	1	1	2	1
1262	2	A	0	8	0	0	0	0	#NULL!	#NULL!	#NULL!	#NULL!	M	3.5	38	25	2	3	1	1	2	3	2	1
1263	2	A	0	9	0	0	0	0	#NULL!	#NULL!	#NULL!	#NULL!	F	3.45	35	38	3	1	1	1	1	3	1	1
1264	1	A	0	1.8	0	0	0	0	#NULL!	#NULL!	#NULL!	#NULL!	F	2.7	40	27	2	3	2	1	1	2	2	1
1265	2	A	0	3.3	0	0	0	0	#NULL!	#NULL!	#NULL!	#NULL!	M	3	43	34	2	3	1	2	2	2	2	1
1266	1	A	0	4.9	0	0	0	0	#NULL!	#NULL!	#NULL!	#NULL!	F	3	41	15	1	3	1	2	1	2	2	1
1267	1	A	0	5.8	0	0	0	0	#NULL!	#NULL!	#NULL!	#NULL!	F	2.5	39	29	2	3	1	1	1	2	2	1
1268	1	A	0	6	0	0	0	0	#NULL!	#NULL!	#NULL!	#NULL!	M	3	40	28	2	3	2	2	2	2	2	1
1269	1	A	0	6	0	0	0	0	#NULL!	#NULL!	#NULL!	#NULL!	F	3.45	38	29	2	3	1	1	1	3	2	1
1270	3	A	0	9	0	0	0	0	#NULL!	#NULL!	#NULL!	#NULL!	M	3.25	41	25	2	3	2	2	2	3	2	2
1271	1	A	0	0.6	0	0	0	0	#NULL!	#NULL!	#NULL!	#NULL!	M	2.6	39	31	2	2	2	1	2	2	2	1
1272	1	A	0	1.5	0	0	0	0	#NULL!	#NULL!	#NULL!	#NULL!	M	3.4	39	30	2	3	2	1	2	3	2	1
1273	1	A	0	3.4	0	0	0	0	#NULL!	#NULL!	#NULL!	#NULL!	M	3.3	39	33	2	2	2	1	2	3	2	1
1274	1	A	0	3.5	0	0	0	0	#NULL!	#NULL!	#NULL!	#NULL!	M	2.7	38	27	2	3	1	1	2	2	2	1
1275	1	A	0	3.8	0	0	0	0	#NULL!	#NULL!	#NULL!	#NULL!	M	2.8	37	37	3	3	2	2	2	2	1	1
1276	1	A	0	4.0999	0	0	0	0	#NULL!	#NULL!	#NULL!	#NULL!	F	2.9	39	27	2	3	1	2	1	2	2	1
1277	1	A	0	6	0	0	0	0	#NULL!	#NULL!	#NULL!	#NULL!	M	3.5	46	28	2	2	1	2	2	3	2	1
1278	1	A	0	7	0	0	0	0	#NULL!	#NULL!	#NULL!	#NULL!	M	3.2	40	41	3	3	2	1	2	3	2	1
1279	2	A	0	9	0	0	0	0	#NULL!	#NULL!	#NULL!	#NULL!	M	2.5	36	16	1	3	1	1	2	2	1	1
1280	2	B	1	15.9	1	1	1	0	2	11	0	0	M	3.6	38	33	2	3	2	1	2	3	2	1
1281	1	A	0	5.8	0	0	0	0	#NULL!	#NULL!	#NULL!	#NULL!	M	2.5	38	29	2	3	1	1	2	2	2	1
1282	1	A	0	6.2	0	0	0	0	#NULL!	#NULL!	#NULL!	#NULL!	M	3.78	41	42	3	4	2	2	2	3	2	1
1283	2	A	0	6.2	0	0	0	0	#NULL!	#NULL!	#NULL!	#NULL!	M	3	38	38	3	3	2	1	2	2	2	1
1284	1	A	0	6.3	0	0	0	0	#NULL!	#NULL!	#NULL!	#NULL!	M	3.5	39	29	2	3	2	2	2	3	2	1
1285	1	A	0	7.2	0	0	0	0	#NULL!	#NULL!	#NULL!	#NULL!	F	3.2	38	25	2	3	1	1	1	3	2	1
1286	3	A	0	7.6	0	0	0	0	#NULL!	#NULL!	#NULL!	#NULL!	M	3.4	40	28	2	3	2	1	2	3	2	2
1287	2	A	0	7.8	0	0	0	0	#NULL!	#NULL!	#NULL!	#NULL!	M	3.5	37	28	2	3	1	1	2	3	1	1
1288	3	A	0	9.1	0	0	0	0	#NULL!	#NULL!	#NULL!	#NULL!	M	2.1	32	35	2	3	2	2	2	1	1	2
1289	3	A	0	11.2	1	0	0	0	#NULL!	#NULL!	#NULL!	#NULL!	F	1.8	32	35	2	3	2	2	1	1	1	2
1290	3	B	1	16.1	1	1	1	0	3	12.5	1	0	M	4.2	39	20	2	3	1	1	2	3	2	2
1291	3	A	0	4.5999	0	0	0	0	#NULL!	#NULL!	#NULL!	#NULL!	M	3.5	40	31	2	3	2	2	2	3	2	2
1292	1	A	0	4.8	0	0	0	0	#NULL!	#NULL!	#NULL!	#NULL!	M	3	39	25	2	3	1	1	2	2	2	1
1293	3	A	0	5.0999	0	0	0	0	#NULL!	#NULL!	#NULL!	#NULL!	M	3.85	40	22	2	3	2	1	2	3	2	2
1294	1	A	0	6	0	0	0	0	#NULL!	#NULL!	#NULL!	#NULL!	F	3.5	39	35	2	3	2	2	1	3	2	1
1295	1	A	0	7	0	0	0	0	#NULL!	#NULL!	#NULL!	#NULL!	M	3.9	41	31	2	2	2	1	2	3	2	1
1296	4	A	0	7	0	0	0	0	#NULL!	#NULL!	#NULL!	#NULL!	M	2.9	38	23	2	3	1	2	2	2	2	2
1297	3	A	0	11	1	0	0	0	#NULL!	#NULL!	#NULL!	#NULL!	M	3.8	40	31	2	3	2	2	2	3	2	2
1298	4	A	0	12.8	1	1	0	0	#NULL!	#NULL!	#NULL!	#NULL!	M	3.25	36	37	3	3	2	2	2	3	1	2
1299	2	A	0	0.3	0	0	0	0	#NULL!	#NULL!	#NULL!	#NULL!	F	3.5	38	34	2	4	1	2	1	3	2	1
1300	2	A	0	1.6	0	0	0	0	#NULL!	#NULL!	#NULL!	#NULL!	F	2.4	38	27	2	4	1	1	1	1	2	1
1301	2	A	0	1.6	0	0	0	0	#NULL!	#NULL!	#NULL!	#NULL!	M	3.2	39	39	3	3	2	1	2	3	2	1
1302	1	A	0	4	0	0	0	0	#NULL!	#NULL!	#NULL!	#NULL!	F	3.15	38	30	2	2	2	2	1	3	2	1
1303	1	A	0	4.5999	0	0	0	0	#NULL!	#NULL!	#NULL!	#NULL!	M	3	39	22	2	3	1	2	2	2	2	1
1304	1	A	0	6	0	0	0	0	#NULL!	#NULL!	#NULL!	#NULL!	M	3.4	38	25	2	3	2	1	2	3	2	1
1305	2	A	0	6.1	0	0	0	0	#NULL!	#NULL!	#NULL!	#NULL!	F	2.4	38	25	2	3	2	2	1	1	2	1
1306	1	A	0	7	0	0	0	0	#NULL!	#NULL!	#NULL!	#NULL!	M	3.5	38	29	2	2	2	1	2	3	2	1
1307	2	A	0	8.4	0	0	0	0	#NULL!	#NULL!	#NULL!	#NULL!	M	2.5	35	35	2	2	2	1	2	2	1	1
1308	2	A	0	8.8	0	0	0	0	#NULL!	#NULL!	#NULL!	#NULL!	M	3.2	40	26	2	3	2	2	2	3	2	1
1309	1	A	0	4.0999	0	0	0	0	#NULL!	#NULL!	#NULL!	#NULL!	F	2.8	40	32	2	3	2	1	1	2	2	1
1310	1	A	0	4.5999	0	0	0	0	#NULL!	#NULL!	#NULL!	#NULL!	M	3.5	40	36	3	3	2	1	2	3	2	1
1311	5	A	0	5	0	0	0	0	#NULL!	#NULL!	#NULL!	#NULL!	F	2.1	35	35	2	3	2	1	1	1	1	2
1312	2	A	0	5	0	0	0	0	#NULL!	#NULL!	#NULL!	#NULL!	M	3.5	39	26	2	2	1	2	2	3	2	1
1313	2	A	0	6	0	0	0	0	#NULL!	#NULL!	#NULL!	#NULL!	F	3	38	20	2	3	1	2	1	2	2	1
1314	1	A	0	6.3	0	0	0	0	#NULL!	#NULL!	#NULL!	#NULL!	F	2.8	40	31	2	3	2	2	1	2	2	1
1315	1	A	0	6.6	0	0	0	0	#NULL!	#NULL!	#NULL!	#NULL!	M	3.8	40	34	2	1	1	1	2	3	2	1
1316	1	A	0	7	0	0	0	0	#NULL!	#NULL!	#NULL!	#NULL!	F	2.8	39	35	2	3	2	1	1	2	2	1
1317	1	A	0	7	0	0	0	0	#NULL!	#NULL!	#NULL!	#NULL!	F	3	39	27	2	4	1	1	1	2	2	1
1318	1	B	1	16.1	1	1	1	0	1	10.7	0	1	F	3.5	38	42	3	3	2	2	1	3	2	1
1319	2	B	1	16.5	1	1	1	0	2	9.7	0	0	F	2.9	38	30	2	3	2	1	1	2	2	1
1320	2	A	0	0.8	0	0	0	0	#NULL!	#NULL!	#NULL!	#NULL!	F	3.2	38	25	2	3	1	2	1	3	2	1
1321	0	A	0	2.6	0	0	0	0	#NULL!	#NULL!	#NULL!	#NULL!	F	2.7	38	24	2	1	2	2	1	2	2	1
1322	2	A	0	2.6	0	0	0	0	#NULL!	#NULL!	#NULL!	#NULL!	F	3	38	25	2	3	1	1	1	2	2	1
1323	1	A	0	3	0	0	0	0	#NULL!	#NULL!	#NULL!	#NULL!	F	2.9	41	33	2	3	2	2	1	2	2	1
1324	1	A	0	3	0	0	0	0	#NULL!	#NULL!	#NULL!	#NULL!	M	2.15	35	29	2	2	2	1	2	1	1	1
1325	1	A	0	3.7	0	0	0	0	#NULL!	#NULL!	#NULL!	#NULL!	F	3.4	38	31	2	3	1	2	1	3	2	1
1326	0	A	0	3.9	0	0	0	0	#NULL!	#NULL!	#NULL!	#NULL!	M	3.2	38	41	3	3	2	2	2	3	2	1
1327	1	A	0	5.5	0	0	0	0	#NULL!	#NULL!	#NULL!	#NULL!	M	3.5	38	39	3	3	2	2	2	3	2	1
1328	1	A	0	6	0	0	0	0	#NULL!	#NULL!	#NULL!	#NULL!	F	3	38	36	3	2	2	2	1	2	2	1
1329	1	A	0	6.2	0	0	0	0	#NULL!	#NULL!	#NULL!	#NULL!	F	3	38	28	2	3	2	2	1	2	2	1
1330	2	A	0	6.5	0	0	0	0	#NULL!	#NULL!	#NULL!	#NULL!	F	3.7	40	28	2	1	1	2	1	3	2	1
1331	2	A	0	7.2	0	0	0	0	#NULL!	#NULL!	#NULL!	#NULL!	M	3	38	23	2	3	1	1	2	2	2	1
1332	2	A	0	9	0	0	0	0	#NULL!	#NULL!	#NULL!	#NULL!	F	2.75	41	20	2	3	1	2	1	2	2	1
1333	1	A	0	2.5	0	0	0	0	#NULL!	#NULL!	#NULL!	#NULL!	F	2.85	35	36	3	3	1	1	1	2	1	1
1334	1	A	0	2.9	0	0	0	0	#NULL!	#NULL!	#NULL!	#NULL!	F	2.75	40	30	2	3	2	1	1	2	2	1
1335	1	A	0	3.9	0	0	0	0	#NULL!	#NULL!	#NULL!	#NULL!	F	2.8	40	20	2	3	2	1	1	2	2	1
1336	1	A	0	4.3	0	0	0	0	#NULL!	#NULL!	#NULL!	#NULL!	F	3	37	31	2	3	2	1	1	2	1	1
1337	1	A	0	5.2	0	0	0	0	#NULL!	#NULL!	#NULL!	#NULL!	M	3.75	40	35	2	3	2	1	2	3	2	1
1338	1	A	0	5.7	0	0	0	0	#NULL!	#NULL!	#NULL!	#NULL!	F	2.5	38	20	2	3	1	1	1	2	2	1
1339	1	A	0	7	0	0	0	0	#NULL!	#NULL!	#NULL!	#NULL!	F	3	39	25	2	3	1	2	1	2	2	1
1340	2	A	0	9	0	0	0	0	#NULL!	#NULL!	#NULL!	#NULL!	F	3.1	38	27	2	3	2	1	1	3	2	1
1341	2	A	0	9	0	0	0	0	#NULL!	#NULL!	#NULL!	#NULL!	F	3.3	39	28	2	4	1	2	1	3	2	1
1342	3	A	0	10.3	1	0	0	0	#NULL!	#NULL!	#NULL!	#NULL!	M	2.9	39	29	2	1	1	1	2	2	2	2
1343	2	A	0	4.7	0	0	0	0	#NULL!	#NULL!	#NULL!	#NULL!	F	2	39	27	2	3	2	2	1	1	2	1
1344	1	A	0	5.5	0	0	0	0	#NULL!	#NULL!	#NULL!	#NULL!	M	2.75	41	35	2	2	2	2	2	2	2	1
1345	2	A	0	8	0	0	0	0	#NULL!	#NULL!	#NULL!	#NULL!	F	2.95	38	33	2	3	2	1	1	2	2	1
1346	2	A	0	8	0	0	0	0	#NULL!	#NULL!	#NULL!	#NULL!	F	2.5	37	29	2	3	2	2	1	2	1	1
1347	2	A	0	8.6	0	0	0	0	#NULL!	#NULL!	#NULL!	#NULL!	M	2.35	38	33	2	3	2	2	2	1	2	1
1348	2	A	0	9	0	0	0	0	#NULL!	#NULL!	#NULL!	#NULL!	F	2.2	38	33	2	3	2	2	1	1	2	1
1349	2	A	0	10	1	0	0	0	#NULL!	#NULL!	#NULL!	#NULL!	F	2.3	35	32	2	3	1	1	1	1	1	1
1350	6	B	1	18.6	1	1	1	1	6	12.4	1	0	F	3	37	22	2	3	1	2	1	2	1	2
1351	1	B	1	7	0	0	0	0	#NULL!	#NULL!	#NULL!	#NULL!	M	4.1	41	20	2	3	2	1	2	3	2	1
1352	1	A	0	1.8	0	0	0	0	#NULL!	#NULL!	#NULL!	#NULL!	M	3.4	38	32	2	3	2	2	2	3	2	1
1353	2	A	0	4.8	0	0	0	0	#NULL!	#NULL!	#NULL!	#NULL!	F	3.1	39	26	2	1	1	2	1	3	2	1
1354	1	A	0	4.8	0	0	0	0	#NULL!	#NULL!	#NULL!	#NULL!	M	3.25	38	29	2	3	2	1	2	3	2	1
1355	1	A	0	4.8	0	0	0	0	#NULL!	#NULL!	#NULL!	#NULL!	M	3.8	41	30	2	3	2	1	2	3	2	1
1356	3	A	0	5.2	0	0	0	0	#NULL!	#NULL!	#NULL!	#NULL!	F	3.3	40	26	2	3	1	2	1	3	2	2
1357	1	A	0	5.5	0	0	0	0	#NULL!	#NULL!	#NULL!	#NULL!	F	3.7	39	30	2	1	1	1	1	3	2	1
1358	1	A	0	6.2	0	0	0	0	#NULL!	#NULL!	#NULL!	#NULL!	M	3.3	40	41	3	2	2	2	2	3	2	1
1359	0	A	0	6.2	0	0	0	0	#NULL!	#NULL!	#NULL!	#NULL!	M	3.5	41	27	2	3	2	2	2	3	2	1
1360	1	A	0	6.3	0	0	0	0	#NULL!	#NULL!	#NULL!	#NULL!	M	4.5	37	34	2	2	2	2	2	3	1	1
1361	1	A	0	6.9	0	0	0	0	#NULL!	#NULL!	#NULL!	#NULL!	M	3.25	38	34	2	3	2	1	2	3	2	1
1362	1	A	0	7.5	0	0	0	0	#NULL!	#NULL!	#NULL!	#NULL!	M	3.5	38	33	2	3	2	1	2	3	2	1
1363	2	A	0	10.8	1	0	0	0	#NULL!	#NULL!	#NULL!	#NULL!	F	2.6	37	24	2	3	1	2	1	2	1	1
1364	3	A	0	13	1	1	0	0	#NULL!	#NULL!	#NULL!	#NULL!	F	3	42	30	2	2	1	2	1	2	2	2
1365	2	A	0	0.8	0	0	0	0	#NULL!	#NULL!	#NULL!	#NULL!	M	2.8	36	33	2	3	2	2	2	2	1	1
1366	1	A	0	1.4	0	0	0	0	#NULL!	#NULL!	#NULL!	#NULL!	M	2.5	38	36	3	3	2	1	2	2	2	1
1367	1	A	0	2.8	0	0	0	0	#NULL!	#NULL!	#NULL!	#NULL!	F	3.4	39	29	2	3	2	1	1	3	2	1
1368	0	A	0	2.8	0	0	0	0	#NULL!	#NULL!	#NULL!	#NULL!	M	3.6	38	32	2	3	2	1	2	3	2	1
1369	1	A	0	3.8	0	0	0	0	#NULL!	#NULL!	#NULL!	#NULL!	F	3.3	39	27	2	3	2	1	1	3	2	1
1370	1	A	0	4	0	0	0	0	#NULL!	#NULL!	#NULL!	#NULL!	M	2.6	38	35	2	3	2	1	2	2	2	1
1371	2	A	0	4.5	0	0	0	0	#NULL!	#NULL!	#NULL!	#NULL!	M	3.2	38	24	2	4	1	1	2	3	2	1
1372	1	A	0	4.9	0	0	0	0	#NULL!	#NULL!	#NULL!	#NULL!	M	3	38	23	2	3	1	1	2	2	2	1
1373	1	A	0	5	0	0	0	0	#NULL!	#NULL!	#NULL!	#NULL!	F	3.3	38	41	3	3	2	2	1	3	2	1
1374	1	A	0	6.9	0	0	0	0	#NULL!	#NULL!	#NULL!	#NULL!	M	3.55	42	22	2	3	1	1	2	3	2	1
1375	2	A	0	7.2	0	0	0	0	#NULL!	#NULL!	#NULL!	#NULL!	M	4.3	37	39	3	4	2	2	2	3	1	1
1376	3	A	0	7.4	0	0	0	0	#NULL!	#NULL!	#NULL!	#NULL!	M	2.5	38	25	2	4	2	1	2	2	2	2
1377	3	A	0	10.9	1	0	0	0	#NULL!	#NULL!	#NULL!	#NULL!	F	2.3	33	35	2	3	2	2	1	1	1	2
1378	0	A	0	2.5	0	0	0	0	#NULL!	#NULL!	#NULL!	#NULL!	M	3	38	31	2	3	2	1	2	2	2	1
1379	1	A	0	3	0	0	0	0	#NULL!	#NULL!	#NULL!	#NULL!	F	3	40	27	2	2	2	2	1	2	2	1
1380	0	A	0	4	0	0	0	0	#NULL!	#NULL!	#NULL!	#NULL!	F	3	38	22	2	2	1	1	1	2	2	1
1381	1	A	0	5	0	0	0	0	#NULL!	#NULL!	#NULL!	#NULL!	M	3.6	39	29	2	3	2	1	2	3	2	1
1382	1	A	0	5.4	0	0	0	0	#NULL!	#NULL!	#NULL!	#NULL!	M	3.5	40	24	2	3	2	2	2	3	2	1
1383	1	A	0	5.9	0	0	0	0	#NULL!	#NULL!	#NULL!	#NULL!	M	3.1	39	39	3	3	2	2	2	3	2	1
1384	1	A	0	6	0	0	0	0	#NULL!	#NULL!	#NULL!	#NULL!	F	3	37	24	2	3	1	2	1	2	1	1
1385	1	A	0	6	0	0	0	0	#NULL!	#NULL!	#NULL!	#NULL!	M	2.7	38	27	2	3	2	2	2	2	2	1
1386	1	A	0	6.1	0	0	0	0	#NULL!	#NULL!	#NULL!	#NULL!	F	3.1	38	26	2	3	1	1	1	3	2	1
1387	1	A	0	7	0	0	0	0	#NULL!	#NULL!	#NULL!	#NULL!	F	2.6	38	29	2	3	2	1	1	2	2	1
1388	1	A	0	7.4	0	0	0	0	#NULL!	#NULL!	#NULL!	#NULL!	F	2	38	29	2	3	2	1	1	1	2	1
1389	3	A	0	11	1	0	0	0	#NULL!	#NULL!	#NULL!	#NULL!	F	2	34	32	2	4	2	2	1	1	1	2
1390	1	A	0	5.3	0	0	0	0	#NULL!	#NULL!	#NULL!	#NULL!	F	3.45	41	33	2	3	2	1	1	3	2	1
1391	1	A	0	7.3	0	0	0	0	#NULL!	#NULL!	#NULL!	#NULL!	F	3.2	38	32	2	3	2	1	1	3	2	1
1392	3	A	0	12.3	1	1	0	0	#NULL!	#NULL!	#NULL!	#NULL!	M	4.1	38	37	3	2	2	2	2	3	2	2
1393	1	A	0	6	0	0	0	0	#NULL!	#NULL!	#NULL!	#NULL!	F	2.8	38	26	2	3	2	1	1	2	2	1
1394	1	A	0	6	0	0	0	0	#NULL!	#NULL!	#NULL!	#NULL!	F	4.1	39	20	2	3	1	2	1	3	2	1
1395	1	A	0	6.1	0	0	0	0	#NULL!	#NULL!	#NULL!	#NULL!	F	2.45	38	32	2	3	2	1	1	1	2	1
1396	1	A	0	6.1	0	0	0	0	#NULL!	#NULL!	#NULL!	#NULL!	M	3.1	38	28	2	3	1	1	2	3	2	1
1397	1	A	0	6.2	0	0	0	0	#NULL!	#NULL!	#NULL!	#NULL!	F	3.2	38	30	2	4	2	1	1	3	2	1
1398	2	A	0	8.4	0	0	0	0	#NULL!	#NULL!	#NULL!	#NULL!	M	3.4	39	30	2	3	2	1	2	3	2	1
1399	4	A	0	2.2999	0	0	0	0	#NULL!	#NULL!	#NULL!	#NULL!	M	3.9	38	29	2	3	1	2	2	3	2	2
1400	2	A	0	4	0	0	0	0	#NULL!	#NULL!	#NULL!	#NULL!	M	3.3	38	23	2	1	1	1	2	3	2	1
1401	2	A	0	5.6	0	0	0	0	#NULL!	#NULL!	#NULL!	#NULL!	M	3.4	38	30	2	4	2	1	2	3	2	1
1402	1	A	0	6	0	0	0	0	#NULL!	#NULL!	#NULL!	#NULL!	F	3.5	38	35	2	4	2	2	1	3	2	1
1403	3	A	0	6.7	0	0	0	0	#NULL!	#NULL!	#NULL!	#NULL!	M	2.8	38	22	2	2	1	1	2	2	2	2
1404	1	A	0	1.4	0	0	0	0	#NULL!	#NULL!	#NULL!	#NULL!	F	2.6	38	28	2	3	1	2	1	2	2	1
1405	1	A	0	4	0	0	0	0	#NULL!	#NULL!	#NULL!	#NULL!	M	2.56	36	28	2	3	2	2	2	2	1	1
1406	1	A	0	4.5	0	0	0	0	#NULL!	#NULL!	#NULL!	#NULL!	F	2.56	36	32	2	3	2	2	1	2	1	1
1407	2	A	0	4.8	0	0	0	0	#NULL!	#NULL!	#NULL!	#NULL!	F	3.45	38	28	2	2	2	2	1	3	2	1
1408	1	A	0	5.6	0	0	0	0	#NULL!	#NULL!	#NULL!	#NULL!	M	3	38	31	2	3	2	2	2	2	2	1
1409	1	A	0	5.7	0	0	0	0	#NULL!	#NULL!	#NULL!	#NULL!	M	3.35	39	34	2	3	2	2	2	3	2	1
1410	1	A	0	6	0	0	0	0	#NULL!	#NULL!	#NULL!	#NULL!	F	3	38	23	2	3	2	1	1	2	2	1
1411	3	A	0	6.1	0	0	0	0	#NULL!	#NULL!	#NULL!	#NULL!	F	4.3	39	26	2	3	2	2	1	3	2	2
1412	1	A	0	6.8	0	0	0	0	#NULL!	#NULL!	#NULL!	#NULL!	F	3.3	38	30	2	4	2	1	1	3	2	1
1413	1	A	0	7	0	0	0	0	#NULL!	#NULL!	#NULL!	#NULL!	M	3	38	28	2	2	2	1	2	2	2	1
1414	2	A	0	8	0	0	0	0	#NULL!	#NULL!	#NULL!	#NULL!	F	3.6	39	32	2	2	2	2	1	3	2	1
1415	2	A	0	9.1	0	0	0	0	#NULL!	#NULL!	#NULL!	#NULL!	M	4.25	38	29	2	3	2	2	2	3	2	1
1416	1	A	0	3.6	0	0	0	0	#NULL!	#NULL!	#NULL!	#NULL!	M	3.2	38	33	2	3	2	2	2	3	2	1
1417	2	A	0	3.8	0	0	0	0	#NULL!	#NULL!	#NULL!	#NULL!	M	3.3	39	21	2	1	1	2	2	3	2	1
1418	3	A	0	4.9	0	0	0	0	#NULL!	#NULL!	#NULL!	#NULL!	M	3.2	38	18	1	3	1	1	2	3	2	2
1419	1	A	0	4.9	0	0	0	0	#NULL!	#NULL!	#NULL!	#NULL!	M	3.5	39	31	2	3	1	1	2	3	2	1
1420	1	A	0	7.3	0	0	0	0	#NULL!	#NULL!	#NULL!	#NULL!	F	3.2	39	31	2	4	1	1	1	3	2	1
1421	2	A	0	7.6	0	0	0	0	#NULL!	#NULL!	#NULL!	#NULL!	M	3.25	39	27	2	4	2	2	2	3	2	1
1422	2	A	0	8.3	0	0	0	0	#NULL!	#NULL!	#NULL!	#NULL!	F	3	38	31	2	3	2	2	1	2	2	1
1423	2	A	0	9.3	0	0	0	0	#NULL!	#NULL!	#NULL!	#NULL!	F	3.8	39	27	2	3	2	2	1	3	2	1
1424	1	A	0	3.8	0	0	0	0	#NULL!	#NULL!	#NULL!	#NULL!	F	3.2	38	30	2	2	2	1	1	3	2	1
1425	2	A	0	4.4	0	0	0	0	#NULL!	#NULL!	#NULL!	#NULL!	M	3	38	34	2	2	1	2	2	2	2	1
1426	1	A	0	4.4	0	0	0	0	#NULL!	#NULL!	#NULL!	#NULL!	F	3.3	41	25	2	4	2	1	1	3	2	1
1427	1	A	0	4.7	0	0	0	0	#NULL!	#NULL!	#NULL!	#NULL!	M	3.5	38	32	2	3	2	1	2	3	2	1
1428	1	A	0	5.8	0	0	0	0	#NULL!	#NULL!	#NULL!	#NULL!	M	3.9	42	22	2	3	1	1	2	3	2	1
1429	1	A	0	6	0	0	0	0	#NULL!	#NULL!	#NULL!	#NULL!	M	2.95	38	30	2	3	2	2	2	2	2	1
1430	1	A	0	6	0	0	0	0	#NULL!	#NULL!	#NULL!	#NULL!	F	3	36	33	2	2	2	1	1	2	1	1
1431	1	A	0	7	0	0	0	0	#NULL!	#NULL!	#NULL!	#NULL!	M	2.5	39	30	2	3	2	1	2	2	2	1
1432	2	A	0	7.3	0	0	0	0	#NULL!	#NULL!	#NULL!	#NULL!	M	3.28	38	32	2	3	2	2	2	3	2	1
1433	2	A	0	8.4	0	0	0	0	#NULL!	#NULL!	#NULL!	#NULL!	F	2.2	34	28	2	4	1	2	1	1	1	1
1434	2	A	0	8.4	0	0	0	0	#NULL!	#NULL!	#NULL!	#NULL!	F	3.3	39	23	2	2	2	2	1	3	2	1
1435	2	A	0	8.9	0	0	0	0	#NULL!	#NULL!	#NULL!	#NULL!	M	3.3	38	36	3	3	2	2	2	3	2	1
1436	2	A	0	9.1	0	0	0	0	#NULL!	#NULL!	#NULL!	#NULL!	M	3.2	40	28	2	2	2	1	2	3	2	1
1437	1	B	1	10.5	1	0	0	0	1	5.8	0	0	M	3.7	39	28	2	3	1	1	2	3	2	1
1438	3	B	1	11	1	0	0	0	#NULL!	#NULL!	#NULL!	#NULL!	M	3	39	32	2	1	2	1	2	2	2	2
1439	2	A	0	4.3	0	0	0	0	#NULL!	#NULL!	#NULL!	#NULL!	M	3.6	40	22	2	3	1	2	2	3	2	1
1440	1	A	0	5.0999	0	0	0	0	#NULL!	#NULL!	#NULL!	#NULL!	F	3	35	24	2	4	2	1	1	2	1	1
1441	1	A	0	5.8	0	0	0	0	#NULL!	#NULL!	#NULL!	#NULL!	F	2.5	36	28	2	1	2	1	1	2	1	1
1442	3	A	0	6.3	0	0	0	0	#NULL!	#NULL!	#NULL!	#NULL!	M	4.2	40	31	2	3	2	2	2	3	2	2
1443	2	A	0	9.5	0	0	0	0	#NULL!	#NULL!	#NULL!	#NULL!	F	3.5	39	29	2	3	1	1	1	3	2	1
1444	3	A	0	9.6	0	0	0	0	#NULL!	#NULL!	#NULL!	#NULL!	M	2.3	39	21	2	3	1	1	2	1	2	2
1445	3	A	0	10	1	0	0	0	#NULL!	#NULL!	#NULL!	#NULL!	M	2.6	35	25	2	3	2	2	2	2	1	2
1446	3	A	0	10.5	1	0	0	0	#NULL!	#NULL!	#NULL!	#NULL!	F	2.4	33	25	2	3	2	2	1	1	1	2
1447	3	A	0	11.2	1	0	0	0	#NULL!	#NULL!	#NULL!	#NULL!	M	2.5	38	29	2	4	1	2	2	2	2	2
1448	1	A	0	7	0	0	0	0	#NULL!	#NULL!	#NULL!	#NULL!	M	4.05	41	30	2	1	2	1	2	3	2	1
1449	1	A	0	5.0999	0	0	0	0	#NULL!	#NULL!	#NULL!	#NULL!	M	3.5	38	29	2	3	1	2	2	3	2	1
1450	1	A	0	5.4	0	0	0	0	#NULL!	#NULL!	#NULL!	#NULL!	M	3.9	40	35	2	3	2	1	2	3	2	1
1451	6	A	0	6	0	0	0	0	#NULL!	#NULL!	#NULL!	#NULL!	F	3.75	39	30	2	2	1	2	1	3	2	2
1452	2	A	0	6.1	0	0	0	0	#NULL!	#NULL!	#NULL!	#NULL!	F	3	37	28	2	1	2	2	1	2	1	1
1453	1	A	0	7	0	0	0	0	#NULL!	#NULL!	#NULL!	#NULL!	F	3.4	39	25	2	3	2	1	1	3	2	1
1454	6	A	0	7.5	0	0	0	0	#NULL!	#NULL!	#NULL!	#NULL!	M	4	40	34	2	3	2	1	2	3	2	2
1455	2	A	0	9.3	0	0	0	0	#NULL!	#NULL!	#NULL!	#NULL!	F	2.7	42	20	2	3	1	2	1	2	2	1
1456	5	A	0	11.5	1	0	0	0	#NULL!	#NULL!	#NULL!	#NULL!	F	3.3	38	38	3	2	2	2	1	3	2	2
1457	2	B	1	15.8	1	1	1	0	2	12.6	1	0	F	2.5	39	30	2	3	1	1	1	2	2	1
1458	4	A	0	1.1	0	0	0	0	#NULL!	#NULL!	#NULL!	#NULL!	F	4.15	39	24	2	2	2	2	1	3	2	2
1459	1	A	0	1.7	0	0	0	0	#NULL!	#NULL!	#NULL!	#NULL!	F	3.3	41	28	2	2	2	1	1	3	2	1
1460	5	A	0	3.2	0	0	0	0	#NULL!	#NULL!	#NULL!	#NULL!	M	2.7	37	20	2	3	2	1	2	2	1	2
1461	1	A	0	3.8	0	0	0	0	#NULL!	#NULL!	#NULL!	#NULL!	M	2.5	38	35	2	3	2	2	2	2	2	1
1462	1	A	0	4.0999	0	0	0	0	#NULL!	#NULL!	#NULL!	#NULL!	M	3.45	38	31	2	4	2	2	2	3	2	1
1463	1	A	0	6	0	0	0	0	#NULL!	#NULL!	#NULL!	#NULL!	F	3.5	38	30	2	4	1	2	1	3	2	1
1464	0	A	0	7	0	0	0	0	#NULL!	#NULL!	#NULL!	#NULL!	M	2.9	39	33	2	3	2	2	2	2	2	1
1465	1	A	0	7	0	0	0	0	#NULL!	#NULL!	#NULL!	#NULL!	F	2.8	38	32	2	3	2	1	1	2	2	1
1466	1	A	0	7.2	0	0	0	0	#NULL!	#NULL!	#NULL!	#NULL!	F	3.4	38	32	2	2	2	1	1	3	2	1
1467	2	A	0	0.1	0	0	0	0	#NULL!	#NULL!	#NULL!	#NULL!	F	3.4	40	34	2	3	2	2	1	3	2	1
1468	1	A	0	3.4	0	0	0	0	#NULL!	#NULL!	#NULL!	#NULL!	M	2.4	34	34	2	3	2	1	2	1	1	1
1469	1	A	0	4.3	0	0	0	0	#NULL!	#NULL!	#NULL!	#NULL!	M	2.6	38	36	3	3	2	1	2	2	2	1
1470	1	A	0	4.5	0	0	0	0	#NULL!	#NULL!	#NULL!	#NULL!	M	3	38	36	3	3	2	1	2	2	2	1
1471	1	A	0	5	0	0	0	0	#NULL!	#NULL!	#NULL!	#NULL!	F	2.7	39	33	2	3	1	1	1	2	2	1
1472	1	A	0	5	0	0	0	0	#NULL!	#NULL!	#NULL!	#NULL!	M	2.8	37	24	2	4	2	1	2	2	1	1
1473	1	A	0	5.3	0	0	0	0	#NULL!	#NULL!	#NULL!	#NULL!	M	3	38	30	2	3	2	1	2	2	2	1
1474	1	A	0	5.8	0	0	0	0	#NULL!	#NULL!	#NULL!	#NULL!	M	2.9	39	39	3	3	2	2	2	2	2	1
1475	1	A	0	6	0	0	0	0	#NULL!	#NULL!	#NULL!	#NULL!	M	3.7	40	27	2	1	2	2	2	3	2	1
1476	1	A	0	6	0	0	0	0	#NULL!	#NULL!	#NULL!	#NULL!	F	3.6	38	32	2	4	2	2	1	3	2	1
1477	2	A	0	6.7	0	0	0	0	#NULL!	#NULL!	#NULL!	#NULL!	F	3.4	38	34	2	3	2	2	1	3	2	1
1478	2	A	0	7	0	0	0	0	#NULL!	#NULL!	#NULL!	#NULL!	F	3	39	28	2	3	1	1	1	2	2	1
1479	3	A	0	8.4	0	0	0	0	#NULL!	#NULL!	#NULL!	#NULL!	F	3.2	38	27	2	3	1	2	1	3	2	2
1480	2	B	1	18.1	1	1	1	1	2	14	1	1	M	3.5	41	35	2	4	2	2	2	3	2	1
1481	2	B	1	8.5	0	0	0	0	#NULL!	#NULL!	#NULL!	#NULL!	M	3.7	39	26	2	2	2	1	2	3	2	1
1482	4	B	1	11	1	0	0	0	#NULL!	#NULL!	#NULL!	#NULL!	M	3.3	40	33	2	3	2	2	2	3	2	2
1483	1	A	0	4.5	0	0	0	0	#NULL!	#NULL!	#NULL!	#NULL!	M	2.75	38	31	2	1	2	2	2	2	2	1
1484	2	A	0	5.8	0	0	0	0	#NULL!	#NULL!	#NULL!	#NULL!	F	3	39	31	2	2	2	1	1	2	2	1
1485	2	A	0	6.1	0	0	0	0	#NULL!	#NULL!	#NULL!	#NULL!	M	3.2	37	31	2	2	2	1	2	3	1	1
1486	1	A	0	6.5	0	0	0	0	#NULL!	#NULL!	#NULL!	#NULL!	M	3.5	41	26	2	3	2	1	2	3	2	1
1487	2	A	0	6.7	0	0	0	0	#NULL!	#NULL!	#NULL!	#NULL!	F	3.5	40	40	3	3	2	1	1	3	2	1
1488	3	A	0	8.6999	0	0	0	0	#NULL!	#NULL!	#NULL!	#NULL!	F	3.1	37	27	2	3	1	1	1	3	1	2
1489	3	A	0	10	1	0	0	0	#NULL!	#NULL!	#NULL!	#NULL!	M	3.5	38	30	2	4	1	2	2	3	2	2
1490	3	A	0	10.9	1	0	0	0	#NULL!	#NULL!	#NULL!	#NULL!	F	3	38	25	2	2	2	1	1	2	2	2
1491	3	A	0	11.8	1	0	0	0	#NULL!	#NULL!	#NULL!	#NULL!	F	2.75	36	36	3	3	2	1	1	2	1	2
1492	3	A	0	12	1	1	0	0	#NULL!	#NULL!	#NULL!	#NULL!	M	3	38	24	2	3	1	1	2	2	2	2
1493	3	A	0	12	1	1	0	0	#NULL!	#NULL!	#NULL!	#NULL!	M	3.15	38	34	2	2	2	2	2	3	2	2
1494	2	B	1	9	0	0	0	0	#NULL!	#NULL!	#NULL!	#NULL!	F	2.5	39	28	2	2	2	1	1	2	2	1
1495	4	A	0	0.7	0	0	0	0	#NULL!	#NULL!	#NULL!	#NULL!	M	3.5	39	31	2	3	2	2	2	3	2	2
1496	1	A	0	2.4	0	0	0	0	#NULL!	#NULL!	#NULL!	#NULL!	M	3.2	38	26	2	3	2	2	2	3	2	1
1497	1	A	0	4.5	0	0	0	0	#NULL!	#NULL!	#NULL!	#NULL!	F	2.5	40	25	2	3	1	1	1	2	2	1
1498	1	A	0	5.7	0	0	0	0	#NULL!	#NULL!	#NULL!	#NULL!	M	2.6	39	38	3	3	2	2	2	2	2	1
1499	1	A	0	5.7	0	0	0	0	#NULL!	#NULL!	#NULL!	#NULL!	M	2.9	38	38	3	3	2	2	2	2	2	1
1500	1	A	0	6	0	0	0	0	#NULL!	#NULL!	#NULL!	#NULL!	F	2.9	37	38	3	3	2	1	1	2	1	1
1501	1	A	0	6	0	0	0	0	#NULL!	#NULL!	#NULL!	#NULL!	M	2.5	38	25	2	1	2	1	2	2	2	1
1502	3	A	0	6.7	0	0	0	0	#NULL!	#NULL!	#NULL!	#NULL!	F	2.5	35	29	2	4	1	1	1	2	1	2
1503	1	A	0	7	0	0	0	0	#NULL!	#NULL!	#NULL!	#NULL!	M	2.7	41	31	2	3	1	2	2	2	2	1
1504	3	A	0	7.2	0	0	0	0	#NULL!	#NULL!	#NULL!	#NULL!	F	3.4	40	24	2	3	1	2	1	3	2	2
1505	3	A	0	7.7	0	0	0	0	#NULL!	#NULL!	#NULL!	#NULL!	F	2.5	34	29	2	4	1	1	1	2	1	2
1506	2	A	0	8.5	0	0	0	0	#NULL!	#NULL!	#NULL!	#NULL!	M	3	37	33	2	3	2	1	2	2	1	1
1507	2	B	1	7.5	0	0	0	0	#NULL!	#NULL!	#NULL!	#NULL!	F	2.25	36	30	2	3	2	1	1	1	1	1
1508	1	A	0	1.4	0	0	0	0	#NULL!	#NULL!	#NULL!	#NULL!	F	3.6	40	32	2	2	2	1	1	3	2	1
1509	1	A	0	5	0	0	0	0	#NULL!	#NULL!	#NULL!	#NULL!	F	3.45	38	34	2	4	2	2	1	3	2	1
1510	1	A	0	5	0	0	0	0	#NULL!	#NULL!	#NULL!	#NULL!	M	3.5	39	40	3	3	2	2	2	3	2	1
1511	2	A	0	7	0	0	0	0	#NULL!	#NULL!	#NULL!	#NULL!	F	2.9	38	33	2	3	2	1	1	2	2	1
1512	2	B	1	6.2	0	0	0	0	#NULL!	#NULL!	#NULL!	#NULL!	M	3.7	39	38	3	3	2	2	2	3	2	1
1513	1	A	0	4	0	0	0	0	#NULL!	#NULL!	#NULL!	#NULL!	M	3.1	38	34	2	2	2	1	2	3	2	1
1514	1	A	0	5	0	0	0	0	#NULL!	#NULL!	#NULL!	#NULL!	M	3.95	38	25	2	3	1	1	2	3	2	1
1515	1	A	0	5.8	0	0	0	0	#NULL!	#NULL!	#NULL!	#NULL!	M	3	38	26	2	3	1	1	2	2	2	1
1516	1	A	0	6	0	0	0	0	#NULL!	#NULL!	#NULL!	#NULL!	M	2.7	38	37	3	3	2	2	2	2	2	1
1517	3	A	0	7.5	0	0	0	0	#NULL!	#NULL!	#NULL!	#NULL!	M	2.5	37	32	2	3	1	2	2	2	1	2
1518	3	A	0	9.8	0	0	0	0	#NULL!	#NULL!	#NULL!	#NULL!	F	2.25	37	24	2	4	1	1	1	1	1	2
1519	3	A	0	11	1	0	0	0	#NULL!	#NULL!	#NULL!	#NULL!	M	3.1	41	32	2	3	2	2	2	3	2	2
1520	2	B	1	8.1	0	0	0	0	#NULL!	#NULL!	#NULL!	#NULL!	F	3.7	40	26	2	3	1	1	1	3	2	1
1521	3	B	1	8.5	0	0	0	0	#NULL!	#NULL!	#NULL!	#NULL!	M	3.2	39	27	2	4	1	1	2	3	2	2
1522	1	A	0	4.2	0	0	0	0	#NULL!	#NULL!	#NULL!	#NULL!	M	3.6	38	31	2	3	2	2	2	3	2	1
1523	2	A	0	4.5999	0	0	0	0	#NULL!	#NULL!	#NULL!	#NULL!	M	4	39	34	2	2	2	2	2	3	2	1
1524	0	A	0	4.7	0	0	0	0	#NULL!	#NULL!	#NULL!	#NULL!	M	2.5	37	33	2	3	2	2	2	2	1	1
1525	1	A	0	5.7	0	0	0	0	#NULL!	#NULL!	#NULL!	#NULL!	M	2.7	37	32	2	3	1	1	2	2	1	1
1526	1	A	0	6	0	0	0	0	#NULL!	#NULL!	#NULL!	#NULL!	F	3.25	39	28	2	3	2	2	1	3	2	1
1527	1	A	0	6	0	0	0	0	#NULL!	#NULL!	#NULL!	#NULL!	M	3.7	40	30	2	4	2	2	2	3	2	1
1528	1	A	0	7	0	0	0	0	#NULL!	#NULL!	#NULL!	#NULL!	M	3.3	38	28	2	3	2	2	2	3	2	1
1529	2	A	0	7.1	0	0	0	0	#NULL!	#NULL!	#NULL!	#NULL!	M	2.75	36	22	2	3	1	1	2	2	1	1
1530	2	A	0	7.9	0	0	0	0	#NULL!	#NULL!	#NULL!	#NULL!	M	4	40	30	2	4	2	2	2	3	2	1
1531	2	A	0	8.1999	0	0	0	0	#NULL!	#NULL!	#NULL!	#NULL!	F	3.15	38	27	2	2	1	1	1	3	2	1
1532	3	A	0	9.5	0	0	0	0	#NULL!	#NULL!	#NULL!	#NULL!	M	2.8	37	27	2	1	2	2	2	2	1	2
1533	1	A	0	1.9	0	0	0	0	#NULL!	#NULL!	#NULL!	#NULL!	F	3.1	39	34	2	1	2	1	1	3	2	1
1534	1	A	0	3.9	0	0	0	0	#NULL!	#NULL!	#NULL!	#NULL!	F	3.5	40	29	2	4	1	1	1	3	2	1
1535	1	A	0	5	0	0	0	0	#NULL!	#NULL!	#NULL!	#NULL!	F	2.2	35	32	2	4	1	2	1	1	1	1
1536	1	A	0	5.0999	0	0	0	0	#NULL!	#NULL!	#NULL!	#NULL!	M	3.1	37	34	2	3	2	1	2	3	1	1
1537	1	A	0	6	0	0	0	0	#NULL!	#NULL!	#NULL!	#NULL!	F	3	38	30	2	2	2	1	1	2	2	1
1538	1	A	0	6	0	0	0	0	#NULL!	#NULL!	#NULL!	#NULL!	F	3.3	41	35	2	3	2	1	1	3	2	1
1539	1	A	0	6	0	0	0	0	#NULL!	#NULL!	#NULL!	#NULL!	F	3.5	38	39	3	1	2	1	1	3	2	1
1540	2	B	1	9.1	0	0	0	0	#NULL!	#NULL!	#NULL!	#NULL!	F	3	40	15	1	3	2	1	1	2	2	1
1541	2	A	0	8.5	0	0	0	0	#NULL!	#NULL!	#NULL!	#NULL!	M	2.75	38	26	2	3	1	2	2	2	2	1
1542	2	A	0	9	0	0	0	0	#NULL!	#NULL!	#NULL!	#NULL!	M	3.2	38	25	2	3	2	1	2	3	2	1
1543	2	A	0	9.1999	0	0	0	0	#NULL!	#NULL!	#NULL!	#NULL!	F	4.2	39	28	2	3	2	1	1	3	2	1
1544	1	A	0	2.2	0	0	0	0	#NULL!	#NULL!	#NULL!	#NULL!	F	2.35	38	32	2	3	1	2	1	1	2	1
1545	2	A	0	4.7	0	0	0	0	#NULL!	#NULL!	#NULL!	#NULL!	M	2.2	38	35	2	3	2	2	2	1	2	1
1546	1	A	0	5.7	0	0	0	0	#NULL!	#NULL!	#NULL!	#NULL!	M	3	38	30	2	2	2	2	2	2	2	1
1547	1	A	0	5.8	0	0	0	0	#NULL!	#NULL!	#NULL!	#NULL!	M	3.5	40	30	2	3	1	2	2	3	2	1
1548	2	A	0	7.5	0	0	0	0	#NULL!	#NULL!	#NULL!	#NULL!	M	3.5	41	33	2	1	2	2	2	3	2	1
1549	2	A	0	9.1999	0	0	0	0	#NULL!	#NULL!	#NULL!	#NULL!	M	2.5	38	38	3	3	1	2	2	2	2	1
1550	2	A	0	12.7	1	1	0	0	2	10.4	0	0	M	3.6	41	28	2	3	1	1	2	3	2	1
1551	1	A	0	1.4	0	0	0	0	#NULL!	#NULL!	#NULL!	#NULL!	F	3.8	41	38	3	3	1	1	1	3	2	1
1552	1	A	0	1.9	0	0	0	0	#NULL!	#NULL!	#NULL!	#NULL!	M	3.1	39	35	2	2	1	2	2	3	2	1
1553	1	A	0	2.1	0	0	0	0	#NULL!	#NULL!	#NULL!	#NULL!	F	3.2	40	40	3	3	2	1	1	3	2	1
1554	3	A	0	2.4	0	0	0	0	#NULL!	#NULL!	#NULL!	#NULL!	F	3.85	41	30	2	3	1	2	1	3	2	2
1555	5	A	0	3.5	0	0	0	0	#NULL!	#NULL!	#NULL!	#NULL!	M	3.25	39	18	1	3	1	1	2	3	2	2
1556	1	A	0	3.5	0	0	0	0	#NULL!	#NULL!	#NULL!	#NULL!	F	2.9	38	27	2	3	1	1	1	2	2	1
1557	1	A	0	4.4	0	0	0	0	#NULL!	#NULL!	#NULL!	#NULL!	M	3.25	38	28	2	3	2	2	2	3	2	1
1558	1	A	0	5.5	0	0	0	0	#NULL!	#NULL!	#NULL!	#NULL!	F	3.45	39	32	2	2	2	2	1	3	2	1
1559	1	A	0	5.6	0	0	0	0	#NULL!	#NULL!	#NULL!	#NULL!	M	3.25	38	34	2	3	1	1	2	3	2	1
1560	1	A	0	6	0	0	0	0	#NULL!	#NULL!	#NULL!	#NULL!	F	3.2	36	20	2	3	2	1	1	3	1	1
1561	5	A	0	7	0	0	0	0	#NULL!	#NULL!	#NULL!	#NULL!	F	3.2	38	33	2	3	2	1	1	3	2	2
1562	1	B	1	6	0	0	0	0	#NULL!	#NULL!	#NULL!	#NULL!	M	3.3	40	24	2	3	1	1	2	3	2	1
1563	2	B	1	7	0	0	0	0	#NULL!	#NULL!	#NULL!	#NULL!	M	3.6	42	29	2	4	1	2	2	3	2	1
1564	2	B	1	8	0	0	0	0	#NULL!	#NULL!	#NULL!	#NULL!	F	4.25	40	31	2	3	2	1	1	3	2	1
1565	2	A	0	12.1	1	1	0	0	2	7.4	0	0	M	3.75	38	34	2	4	2	1	2	3	2	1
1566	1	A	0	5.9	0	0	0	0	#NULL!	#NULL!	#NULL!	#NULL!	M	3.6	38	28	2	3	1	2	2	3	2	1
1567	1	A	0	7	0	0	0	0	#NULL!	#NULL!	#NULL!	#NULL!	F	3	38	40	3	3	2	1	1	2	2	1
1568	1	A	0	4	0	0	0	0	#NULL!	#NULL!	#NULL!	#NULL!	M	3.2	39	27	2	3	2	1	2	3	2	1
1569	2	A	0	4.5999	0	0	0	0	#NULL!	#NULL!	#NULL!	#NULL!	M	2.75	34	34	2	3	2	1	2	2	1	1
1570	1	A	0	4.5999	0	0	0	0	#NULL!	#NULL!	#NULL!	#NULL!	M	3.2	38	43	3	3	2	1	2	3	2	1
1571	1	A	0	4.7	0	0	0	0	#NULL!	#NULL!	#NULL!	#NULL!	M	3.4	41	19	1	3	1	1	2	3	2	1
1572	1	A	0	6	0	0	0	0	#NULL!	#NULL!	#NULL!	#NULL!	M	3.7	41	36	3	3	2	1	2	3	2	1
1573	1	A	0	6	0	0	0	0	#NULL!	#NULL!	#NULL!	#NULL!	M	3.75	38	31	2	3	2	2	2	3	2	1
1574	2	A	0	6.1	0	0	0	0	#NULL!	#NULL!	#NULL!	#NULL!	M	3	39	20	2	4	1	2	2	2	2	1
1575	2	A	0	6.6	0	0	0	0	#NULL!	#NULL!	#NULL!	#NULL!	M	2.5	37	28	2	3	1	2	2	2	1	1
1576	1	A	0	7	0	0	0	0	#NULL!	#NULL!	#NULL!	#NULL!	M	2.2	36	28	2	3	1	1	2	1	1	1
1577	2	A	0	7.3	0	0	0	0	#NULL!	#NULL!	#NULL!	#NULL!	F	3.3	38	42	3	3	2	2	1	3	2	1
1578	2	A	0	8.5	0	0	0	0	#NULL!	#NULL!	#NULL!	#NULL!	F	2.8	38	42	3	3	2	2	1	2	2	1
1579	2	A	0	9	0	0	0	0	#NULL!	#NULL!	#NULL!	#NULL!	F	2.65	39	39	3	3	2	2	1	2	2	1
1580	3	B	1	7.2	0	0	0	0	#NULL!	#NULL!	#NULL!	#NULL!	M	3.45	40	24	2	4	2	1	2	3	2	2
1581	1	A	0	3.3	0	0	0	0	#NULL!	#NULL!	#NULL!	#NULL!	M	2.7	36	29	2	4	1	2	2	2	1	1
1582	1	A	0	4.4	0	0	0	0	#NULL!	#NULL!	#NULL!	#NULL!	F	3.7	38	28	2	4	1	1	1	3	2	1
1583	1	A	0	7	0	0	0	0	#NULL!	#NULL!	#NULL!	#NULL!	F	3.7	38	28	2	2	1	1	1	3	2	1
1584	1	A	0	7	0	0	0	0	#NULL!	#NULL!	#NULL!	#NULL!	F	2.6	38	25	2	3	1	1	1	2	2	1
1585	3	A	0	8.6999	0	0	0	0	#NULL!	#NULL!	#NULL!	#NULL!	F	3.5	38	32	2	3	2	2	1	3	2	2
1586	2	B	1	15.9	1	1	1	0	2	11	0	0	F	3.1	40	28	2	3	1	2	1	3	2	1
1587	2	B	1	7.4	0	0	0	0	#NULL!	#NULL!	#NULL!	#NULL!	M	2.4	35	35	2	3	1	2	2	1	1	1
1588	2	A	0	3.8	0	0	0	0	#NULL!	#NULL!	#NULL!	#NULL!	M	3.6	38	28	2	3	1	2	2	3	2	1
1589	2	A	0	6.9	0	0	0	0	#NULL!	#NULL!	#NULL!	#NULL!	F	2.6	35	26	2	3	1	2	1	2	1	1
1590	1	B	1	17.399	1	1	1	1	1	11.9	0	1	F	3	39	32	2	3	2	1	1	2	2	1
1591	2	A	0	4.3	0	0	0	0	#NULL!	#NULL!	#NULL!	#NULL!	M	3.6	40	21	2	3	1	1	2	3	2	1
1592	1	A	0	5.2	0	0	0	0	#NULL!	#NULL!	#NULL!	#NULL!	M	3.7	40	32	2	2	2	2	2	3	2	1
1593	1	A	0	6	0	0	0	0	#NULL!	#NULL!	#NULL!	#NULL!	M	3.5	37	30	2	3	2	1	2	3	1	1
1594	2	B	1	11	1	0	0	0	#NULL!	#NULL!	#NULL!	#NULL!	M	2.7	39	34	2	3	1	1	2	2	2	1
1595	3	A	0	2.9	0	0	0	0	#NULL!	#NULL!	#NULL!	#NULL!	M	3.5	39	19	1	3	1	2	2	3	2	2
1596	1	A	0	5.2	0	0	0	0	#NULL!	#NULL!	#NULL!	#NULL!	F	3.4	42	37	3	3	1	1	1	3	2	1
1597	1	A	0	5.8	0	0	0	0	#NULL!	#NULL!	#NULL!	#NULL!	M	2.2	37	27	2	3	1	1	2	1	1	1
1598	1	A	0	6	0	0	0	0	#NULL!	#NULL!	#NULL!	#NULL!	M	3.5	42	25	2	4	1	1	2	3	2	1
1599	4	A	0	7.8	0	0	0	0	#NULL!	#NULL!	#NULL!	#NULL!	F	2.8	42	32	2	2	2	1	1	2	2	2
1600	2	B	1	8.8	0	0	0	0	#NULL!	#NULL!	#NULL!	#NULL!	F	4	38	35	2	3	2	2	1	3	2	1
1601	1	A	0	3.7	0	0	0	0	#NULL!	#NULL!	#NULL!	#NULL!	M	3.2	38	30	2	4	1	2	2	3	2	1
1602	1	A	0	5.3	0	0	0	0	#NULL!	#NULL!	#NULL!	#NULL!	F	2.75	41	21	2	3	1	1	1	2	2	1
1603	1	A	0	5.6	0	0	0	0	#NULL!	#NULL!	#NULL!	#NULL!	F	2.8	38	30	2	3	2	2	1	2	2	1
1604	1	A	0	5.8	0	0	0	0	#NULL!	#NULL!	#NULL!	#NULL!	F	3.5	38	29	2	2	2	2	1	3	2	1
1605	2	A	0	9.4	0	0	0	0	#NULL!	#NULL!	#NULL!	#NULL!	M	3.5	39	30	2	3	2	2	2	3	2	1
1606	2	A	0	3.8	0	0	0	0	#NULL!	#NULL!	#NULL!	#NULL!	M	3.8	38	28	2	4	1	2	2	3	2	1
1607	1	A	0	7	0	0	0	0	#NULL!	#NULL!	#NULL!	#NULL!	F	3.5	38	22	2	3	1	1	1	3	2	1
1608	2	A	0	7.5	0	0	0	0	#NULL!	#NULL!	#NULL!	#NULL!	M	2.5	36	34	2	1	2	2	2	2	1	1
1609	2	A	0	8.1	0	0	0	0	#NULL!	#NULL!	#NULL!	#NULL!	M	3.2	39	35	2	3	2	2	2	3	2	1
1610	2	A	0	8.3	0	0	0	0	#NULL!	#NULL!	#NULL!	#NULL!	M	2.7	36	34	2	3	2	2	2	2	1	1
1611	5	A	0	8.4	0	0	0	0	#NULL!	#NULL!	#NULL!	#NULL!	M	4.25	40	24	2	3	1	2	2	3	2	2
1612	2	A	0	9	0	0	0	0	#NULL!	#NULL!	#NULL!	#NULL!	F	3.1	38	35	2	3	2	2	1	3	2	1
1613	4	B	1	11.3	1	0	0	0	#NULL!	#NULL!	#NULL!	#NULL!	M	3.8	38	22	2	3	1	1	2	3	2	2
1614	1	A	0	1.6	0	0	0	0	#NULL!	#NULL!	#NULL!	#NULL!	F	2.6	38	33	2	1	2	2	1	2	2	1
1615	3	A	0	2.6	0	0	0	0	#NULL!	#NULL!	#NULL!	#NULL!	F	2.5	37	38	3	3	2	1	1	2	1	2
1616	2	A	0	7.7	0	0	0	0	#NULL!	#NULL!	#NULL!	#NULL!	M	3	37	25	2	1	1	1	2	2	1	1
1617	3	A	0	8.3	0	0	0	0	#NULL!	#NULL!	#NULL!	#NULL!	F	2.9	34	24	2	3	1	1	1	2	1	2
1618	4	A	0	9.6	0	0	0	0	#NULL!	#NULL!	#NULL!	#NULL!	F	1.8	38	23	2	3	2	2	1	1	2	2
1619	4	A	0	13	1	1	0	0	#NULL!	#NULL!	#NULL!	#NULL!	M	2.3	38	23	2	3	2	2	2	1	2	2
1620	3	B	1	11.8	1	0	0	0	#NULL!	#NULL!	#NULL!	#NULL!	F	3	39	16	1	4	1	2	1	2	2	2
1621	2	A	0	1.6	0	0	0	0	#NULL!	#NULL!	#NULL!	#NULL!	F	3.3	40	37	3	2	2	2	1	3	2	1
1622	1	A	0	7	0	0	0	0	#NULL!	#NULL!	#NULL!	#NULL!	F	3	36	28	2	3	2	1	1	2	1	1
1623	3	A	0	9.1999	0	0	0	0	#NULL!	#NULL!	#NULL!	#NULL!	M	3.4	41	26	2	3	1	2	2	3	2	2
1624	2	A	0	9.3	0	0	0	0	#NULL!	#NULL!	#NULL!	#NULL!	F	2.1	39	35	2	3	2	1	1	1	2	1
1625	2	A	0	9.4	0	0	0	0	#NULL!	#NULL!	#NULL!	#NULL!	F	3	39	35	2	3	2	1	1	2	2	1
1626	1	A	0	1.6	0	0	0	0	#NULL!	#NULL!	#NULL!	#NULL!	M	3.95	41	40	3	3	2	1	2	3	2	1
1627	2	A	0	1.8	0	0	0	0	#NULL!	#NULL!	#NULL!	#NULL!	M	3.25	41	30	2	4	2	1	2	3	2	1
1628	1	A	0	3.2	0	0	0	0	#NULL!	#NULL!	#NULL!	#NULL!	M	2.85	38	26	2	3	1	1	2	2	2	1
1629	1	A	0	4.9	0	0	0	0	#NULL!	#NULL!	#NULL!	#NULL!	F	3.7	39	36	3	4	2	2	1	3	2	1
1630	1	A	0	5	0	0	0	0	#NULL!	#NULL!	#NULL!	#NULL!	M	3.8	38	36	3	3	1	2	2	3	2	1
1631	1	A	0	5.4	0	0	0	0	#NULL!	#NULL!	#NULL!	#NULL!	M	3.3	39	35	2	4	1	1	2	3	2	1
1632	2	A	0	8.4	0	0	0	0	#NULL!	#NULL!	#NULL!	#NULL!	M	3	40	19	1	3	1	2	2	2	2	1
1633	2	A	0	9.3	0	0	0	0	#NULL!	#NULL!	#NULL!	#NULL!	M	3	38	25	2	3	1	1	2	2	2	1
1634	1	A	0	6	0	0	0	0	#NULL!	#NULL!	#NULL!	#NULL!	F	3.25	38	42	3	3	2	1	1	3	2	1
1635	1	A	0	6	0	0	0	0	#NULL!	#NULL!	#NULL!	#NULL!	M	3.4	38	33	2	3	2	1	2	3	2	1
1636	1	A	0	6.4	0	0	0	0	#NULL!	#NULL!	#NULL!	#NULL!	F	3.1	38	33	2	3	2	1	1	3	2	1
1637	2	A	0	7	0	0	0	0	#NULL!	#NULL!	#NULL!	#NULL!	F	2.8	38	33	2	3	2	1	1	2	2	1
1638	2	A	0	3.2	0	0	0	0	#NULL!	#NULL!	#NULL!	#NULL!	F	3.3	41	30	2	3	1	2	1	3	2	1
1639	2	A	0	3.4	0	0	0	0	#NULL!	#NULL!	#NULL!	#NULL!	M	4.3	38	33	2	4	2	2	2	3	2	1
1640	1	A	0	3.7	0	0	0	0	#NULL!	#NULL!	#NULL!	#NULL!	M	3.8	40	27	2	2	1	2	2	3	2	1
1641	2	A	0	4.8	0	0	0	0	#NULL!	#NULL!	#NULL!	#NULL!	F	3.1	40	33	2	3	2	1	1	3	2	1
1642	1	A	0	4.9	0	0	0	0	#NULL!	#NULL!	#NULL!	#NULL!	M	3.2	38	29	2	3	2	2	2	3	2	1
1643	1	A	0	5.7	0	0	0	0	#NULL!	#NULL!	#NULL!	#NULL!	F	3.4	39	28	2	3	1	1	1	3	2	1
1644	2	A	0	6.2	0	0	0	0	#NULL!	#NULL!	#NULL!	#NULL!	M	2	34	31	2	3	2	2	2	1	1	1
1645	3	A	0	6.3	0	0	0	0	#NULL!	#NULL!	#NULL!	#NULL!	F	3.5	38	51	3	2	1	2	1	3	2	2
1646	1	A	0	7	0	0	0	0	#NULL!	#NULL!	#NULL!	#NULL!	M	2.1	35	30	2	2	1	1	2	1	1	1
1647	1	A	0	7	0	0	0	0	#NULL!	#NULL!	#NULL!	#NULL!	F	2.95	38	31	2	3	2	2	1	2	2	1
1648	1	A	0	7.5	0	0	0	0	#NULL!	#NULL!	#NULL!	#NULL!	M	3	38	35	2	3	2	1	2	2	2	1
1649	1	A	0	3.2	0	0	0	0	#NULL!	#NULL!	#NULL!	#NULL!	F	3.6	41	33	2	2	2	2	1	3	2	1
1650	1	A	0	3.6	0	0	0	0	#NULL!	#NULL!	#NULL!	#NULL!	F	3.5	38	32	2	3	2	1	1	3	2	1
1651	1	A	0	5.4	0	0	0	0	#NULL!	#NULL!	#NULL!	#NULL!	M	3	38	25	2	3	1	1	2	2	2	1
1652	1	A	0	5.7	0	0	0	0	#NULL!	#NULL!	#NULL!	#NULL!	F	2.8	38	23	2	1	2	1	1	2	2	1
1653	1	A	0	7.9	0	0	0	0	#NULL!	#NULL!	#NULL!	#NULL!	F	2.8	39	19	1	2	1	2	1	2	2	1
1654	2	A	0	9.1	0	0	0	0	#NULL!	#NULL!	#NULL!	#NULL!	F	2.5	38	25	2	2	1	1	1	2	2	1
1655	4	A	0	2.2	0	0	0	0	#NULL!	#NULL!	#NULL!	#NULL!	F	3	37	29	2	3	2	2	1	2	1	2
1656	3	A	0	2.4	0	0	0	0	#NULL!	#NULL!	#NULL!	#NULL!	F	3.5	38	37	3	3	2	1	1	3	2	2
1657	4	A	0	3.2	0	0	0	0	#NULL!	#NULL!	#NULL!	#NULL!	F	3.3	37	29	2	3	2	2	1	3	1	2
1658	2	A	0	4.2	0	0	0	0	#NULL!	#NULL!	#NULL!	#NULL!	M	2.5	38	28	2	3	2	1	2	2	2	1
1659	1	A	0	4.5	0	0	0	0	#NULL!	#NULL!	#NULL!	#NULL!	M	3.7	40	26	2	2	2	2	2	3	2	1
1660	3	A	0	7.9	0	0	0	0	#NULL!	#NULL!	#NULL!	#NULL!	M	3	39	32	2	4	2	2	2	2	2	2
1661	2	A	0	8.6	0	0	0	0	#NULL!	#NULL!	#NULL!	#NULL!	M	2.5	41	23	2	1	1	1	2	2	2	1
1662	3	A	0	11	1	0	0	0	#NULL!	#NULL!	#NULL!	#NULL!	M	4.2	38	28	2	3	2	1	2	3	2	2
1663	1	B	1	16.899	1	1	1	0	1	15	1	1	F	3.3	38	29	2	3	1	1	1	3	2	1
1664	1	B	1	11.7	1	0	0	0	1	7.7	0	0	M	3.5	42	28	2	4	1	2	2	3	2	1
1665	1	A	0	1.1	0	0	0	0	#NULL!	#NULL!	#NULL!	#NULL!	M	3.6	38	29	2	3	1	2	2	3	2	1
1666	2	A	0	2.7	0	0	0	0	#NULL!	#NULL!	#NULL!	#NULL!	M	4.35	39	32	2	4	2	1	2	3	2	1
1667	1	A	0	3	0	0	0	0	#NULL!	#NULL!	#NULL!	#NULL!	F	3	38	32	2	4	2	2	1	2	2	1
1668	1	A	0	4.3	0	0	0	0	#NULL!	#NULL!	#NULL!	#NULL!	M	3.4	38	25	2	3	1	2	2	3	2	1
1669	1	A	0	4.5	0	0	0	0	#NULL!	#NULL!	#NULL!	#NULL!	M	2.7	36	30	2	2	1	2	2	2	1	1
1670	1	A	0	4.9	0	0	0	0	#NULL!	#NULL!	#NULL!	#NULL!	M	3.2	40	24	2	3	2	2	2	3	2	1
1671	1	A	0	5.2	0	0	0	0	#NULL!	#NULL!	#NULL!	#NULL!	M	3.2	38	32	2	3	1	1	2	3	2	1
1672	3	A	0	5.8	0	0	0	0	#NULL!	#NULL!	#NULL!	#NULL!	F	2.25	38	26	2	1	1	2	1	1	2	2
1673	1	A	0	5.9	0	0	0	0	#NULL!	#NULL!	#NULL!	#NULL!	F	2.9	37	29	2	3	1	2	1	2	1	1
1674	1	A	0	6	0	0	0	0	#NULL!	#NULL!	#NULL!	#NULL!	F	3.6	39	26	2	3	2	1	1	3	2	1
1675	1	A	0	7.3	0	0	0	0	#NULL!	#NULL!	#NULL!	#NULL!	M	2	34	24	2	3	2	2	2	1	1	1
1676	2	A	0	7.8	0	0	0	0	#NULL!	#NULL!	#NULL!	#NULL!	F	2.85	41	28	2	4	2	1	1	2	2	1
1677	1	A	0	1.8	0	0	0	0	#NULL!	#NULL!	#NULL!	#NULL!	F	2.5	36	26	2	3	1	1	1	2	1	1
1678	1	A	0	1.9	0	0	0	0	#NULL!	#NULL!	#NULL!	#NULL!	M	3.6	41	35	2	3	2	1	2	3	2	1
1679	1	A	0	2.7	0	0	0	0	#NULL!	#NULL!	#NULL!	#NULL!	M	2.5	38	31	2	4	1	1	2	2	2	1
1680	1	A	0	3.5	0	0	0	0	#NULL!	#NULL!	#NULL!	#NULL!	M	2.8	38	38	3	1	2	1	2	2	2	1
1681	1	A	0	4.8	0	0	0	0	#NULL!	#NULL!	#NULL!	#NULL!	F	2.7	35	39	3	3	1	2	1	2	1	1
1682	1	A	0	5.3	0	0	0	0	#NULL!	#NULL!	#NULL!	#NULL!	F	3	37	25	2	3	1	1	1	2	1	1
1683	1	A	0	5.6	0	0	0	0	#NULL!	#NULL!	#NULL!	#NULL!	M	3	32	29	2	3	2	1	2	2	1	1
1684	1	A	0	6	0	0	0	0	#NULL!	#NULL!	#NULL!	#NULL!	M	3.75	39	38	3	3	2	2	2	3	2	1
1685	1	A	0	7	0	0	0	0	#NULL!	#NULL!	#NULL!	#NULL!	F	2.3	38	30	2	3	1	1	1	1	2	1
1686	1	A	0	7	0	0	0	0	#NULL!	#NULL!	#NULL!	#NULL!	M	2.7	37	30	2	3	2	1	2	2	1	1
1687	2	A	0	7.2	0	0	0	0	#NULL!	#NULL!	#NULL!	#NULL!	F	3.2	42	26	2	2	2	1	1	3	2	1
1688	2	B	1	9.1999	0	0	0	0	#NULL!	#NULL!	#NULL!	#NULL!	F	3.6	40	32	2	2	1	1	1	3	2	1
1689	2	A	0	3	0	0	0	0	#NULL!	#NULL!	#NULL!	#NULL!	F	4.2	38	25	2	3	1	2	1	3	2	1
1690	1	A	0	3.5	0	0	0	0	#NULL!	#NULL!	#NULL!	#NULL!	M	3.8	42	23	2	3	2	1	2	3	2	1
1691	1	A	0	4.3	0	0	0	0	#NULL!	#NULL!	#NULL!	#NULL!	F	3.3	42	34	2	3	1	2	1	3	2	1
1692	1	A	0	5.3	0	0	0	0	#NULL!	#NULL!	#NULL!	#NULL!	F	3.1	38	34	2	3	2	1	1	3	2	1
1693	1	A	0	6	0	0	0	0	#NULL!	#NULL!	#NULL!	#NULL!	F	2.8	38	33	2	3	2	2	1	2	2	1
1694	1	A	0	6	0	0	0	0	#NULL!	#NULL!	#NULL!	#NULL!	F	3	38	34	2	4	2	1	1	2	2	1
1695	2	A	0	8.3	0	0	0	0	#NULL!	#NULL!	#NULL!	#NULL!	M	3.4	39	34	2	3	1	2	2	3	2	1
1696	1	B	1	6	0	0	0	0	#NULL!	#NULL!	#NULL!	#NULL!	F	3.1	40	36	3	4	2	1	1	3	2	1
1697	1	A	0	1.7	0	0	0	0	#NULL!	#NULL!	#NULL!	#NULL!	F	3.5	38	38	3	2	2	2	1	3	2	1
1698	1	A	0	3.1	0	0	0	0	#NULL!	#NULL!	#NULL!	#NULL!	M	3.1	38	26	2	3	1	1	2	3	2	1
1699	3	A	0	3.3	0	0	0	0	#NULL!	#NULL!	#NULL!	#NULL!	F	3.8	41	23	2	3	1	1	1	3	2	2
1700	1	A	0	5.0999	0	0	0	0	#NULL!	#NULL!	#NULL!	#NULL!	M	3.25	38	25	2	4	2	1	2	3	2	1
1701	1	A	0	5.3	0	0	0	0	#NULL!	#NULL!	#NULL!	#NULL!	M	3.6	38	30	2	3	2	2	2	3	2	1
1702	1	A	0	5.4	0	0	0	0	#NULL!	#NULL!	#NULL!	#NULL!	M	3.65	38	25	2	2	2	1	2	3	2	1
1703	1	A	0	5.9	0	0	0	0	#NULL!	#NULL!	#NULL!	#NULL!	F	2.8	38	30	2	3	2	1	1	2	2	1
1704	1	A	0	6	0	0	0	0	#NULL!	#NULL!	#NULL!	#NULL!	F	3.25	38	29	2	3	2	2	1	3	2	1
1705	2	B	1	6.8	0	0	0	0	#NULL!	#NULL!	#NULL!	#NULL!	F	3.4	39	27	2	1	1	1	1	3	2	1
1706	0	A	0	1.4	0	0	0	0	#NULL!	#NULL!	#NULL!	#NULL!	F	2.5	36	35	2	3	2	1	1	2	1	1
1707	1	A	0	2.8	0	0	0	0	#NULL!	#NULL!	#NULL!	#NULL!	F	3.6	38	36	3	3	1	2	1	3	2	1
1708	1	A	0	4.8	0	0	0	0	#NULL!	#NULL!	#NULL!	#NULL!	F	3.2	36	35	2	3	2	1	1	3	1	1
1709	1	A	0	5.2	0	0	0	0	#NULL!	#NULL!	#NULL!	#NULL!	M	3.1	38	25	2	3	1	2	2	3	2	1
1710	2	B	1	9	0	0	0	0	#NULL!	#NULL!	#NULL!	#NULL!	M	2.65	39	31	2	3	2	1	2	2	2	1
1711	1	A	0	4.3	0	0	0	0	#NULL!	#NULL!	#NULL!	#NULL!	F	3	38	27	2	3	2	2	1	2	2	1
1712	1	A	0	4.3	0	0	0	0	#NULL!	#NULL!	#NULL!	#NULL!	M	3.3	41	29	2	1	2	2	2	3	2	1
1713	1	A	0	4.9	0	0	0	0	#NULL!	#NULL!	#NULL!	#NULL!	M	2.4	38	27	2	3	2	1	2	1	2	1
1714	1	A	0	5.0999	0	0	0	0	#NULL!	#NULL!	#NULL!	#NULL!	F	2.95	38	27	2	3	2	2	1	2	2	1
1715	1	A	0	6	0	0	0	0	#NULL!	#NULL!	#NULL!	#NULL!	M	2.75	38	33	2	3	2	2	2	2	2	1
1716	2	A	0	7.4	0	0	0	0	#NULL!	#NULL!	#NULL!	#NULL!	M	2.8	38	24	2	3	1	1	2	2	2	1
1717	1	A	0	7.4	0	0	0	0	#NULL!	#NULL!	#NULL!	#NULL!	M	3.3	38	28	2	3	1	1	2	3	2	1
1718	2	A	0	8.9	0	0	0	0	#NULL!	#NULL!	#NULL!	#NULL!	M	3.5	40	37	3	3	2	1	2	3	2	1
1719	2	A	0	9.1999	0	0	0	0	#NULL!	#NULL!	#NULL!	#NULL!	M	4	38	30	2	3	2	1	2	3	2	1
1720	2	A	0	10.8	1	0	0	0	#NULL!	#NULL!	#NULL!	#NULL!	F	3.3	39	22	2	3	1	1	1	3	2	1
1721	2	B	1	9	0	0	0	0	#NULL!	#NULL!	#NULL!	#NULL!	F	3.55	40	35	2	3	2	1	1	3	2	1
1722	2	A	0	2.2999	0	0	0	0	#NULL!	#NULL!	#NULL!	#NULL!	M	3.3	38	39	3	2	2	1	2	3	2	1
1723	2	A	0	4	0	0	0	0	#NULL!	#NULL!	#NULL!	#NULL!	M	3.5	38	35	2	3	2	2	2	3	2	1
1724	1	A	0	4.5	0	0	0	0	#NULL!	#NULL!	#NULL!	#NULL!	F	3.5	41	34	2	3	2	1	1	3	2	1
1725	1	A	0	5.2	0	0	0	0	#NULL!	#NULL!	#NULL!	#NULL!	F	2.65	36	30	2	3	2	1	1	2	1	1
1726	2	A	0	5.4	0	0	0	0	#NULL!	#NULL!	#NULL!	#NULL!	F	3.5	38	27	2	2	1	1	1	3	2	1
1727	1	A	0	5.4	0	0	0	0	#NULL!	#NULL!	#NULL!	#NULL!	M	3.7	41	24	2	3	1	1	2	3	2	1
1728	2	B	1	12.9	1	1	0	0	2	7.6	0	0	F	3	38	26	2	2	2	1	1	2	2	1
1729	2	B	1	14.8	1	1	0	0	2	12.1	1	0	M	2.5	38	23	2	3	1	1	2	2	2	1
1730	5	A	0	0.5	0	0	0	0	#NULL!	#NULL!	#NULL!	#NULL!	M	2.2	34	30	2	3	1	1	2	1	1	2
1731	1	A	0	2.2	0	0	0	0	#NULL!	#NULL!	#NULL!	#NULL!	F	2.8	38	40	3	3	2	2	1	2	2	1
1732	1	A	0	4.5	0	0	0	0	#NULL!	#NULL!	#NULL!	#NULL!	F	3.15	38	24	2	2	1	2	1	3	2	1
1733	2	A	0	6.9	0	0	0	0	#NULL!	#NULL!	#NULL!	#NULL!	F	3.25	40	24	2	3	1	2	1	3	2	1
1734	2	B	1	8.6	0	0	0	0	#NULL!	#NULL!	#NULL!	#NULL!	M	4.2	39	29	2	3	2	1	2	3	2	1
1735	1	A	0	4.5	0	0	0	0	#NULL!	#NULL!	#NULL!	#NULL!	F	2.75	38	31	2	3	2	1	1	2	2	1
1736	5	A	0	4.5999	0	0	0	0	#NULL!	#NULL!	#NULL!	#NULL!	M	2.6	38	30	2	3	2	1	2	2	2	2
1737	1	A	0	6	0	0	0	0	#NULL!	#NULL!	#NULL!	#NULL!	M	2.8	38	43	3	4	1	2	2	2	2	1
1738	1	A	0	7	0	0	0	0	#NULL!	#NULL!	#NULL!	#NULL!	F	2.6	38	25	2	1	2	1	1	2	2	1
1739	2	A	0	7.1	0	0	0	0	#NULL!	#NULL!	#NULL!	#NULL!	F	2.25	38	26	2	3	1	2	1	1	2	1
1740	2	A	0	9	0	0	0	0	#NULL!	#NULL!	#NULL!	#NULL!	M	4.2	38	35	2	3	2	1	2	3	2	1
1741	2	A	0	9	0	0	0	0	#NULL!	#NULL!	#NULL!	#NULL!	M	3.2	38	26	2	3	1	1	2	3	2	1
1742	5	A	0	9.6999	0	0	0	0	#NULL!	#NULL!	#NULL!	#NULL!	F	2.4	38	30	2	3	2	1	1	1	2	2
1743	1	B	1	4.0999	0	0	0	0	#NULL!	#NULL!	#NULL!	#NULL!	M	3.6	41	25	2	4	1	1	2	3	2	1
1744	5	A	0	18	1	1	1	1	5	15.4	1	0	F	3.4	39	35	2	3	2	2	1	3	2	2
1745	1	A	0	2.1	0	0	0	0	#NULL!	#NULL!	#NULL!	#NULL!	F	3.3	38	26	2	3	1	1	1	3	2	1
1746	1	A	0	4.7	0	0	0	0	#NULL!	#NULL!	#NULL!	#NULL!	M	2.2	41	21	2	3	1	1	2	1	2	1
1747	1	A	0	6	0	0	0	0	#NULL!	#NULL!	#NULL!	#NULL!	F	2.7	39	24	2	3	1	2	1	2	2	1
1748	2	A	0	6.9	0	0	0	0	#NULL!	#NULL!	#NULL!	#NULL!	F	3.3	39	32	2	3	2	2	1	3	2	1
1749	1	A	0	1.7	0	0	0	0	#NULL!	#NULL!	#NULL!	#NULL!	M	3.25	40	27	2	4	2	2	2	3	2	1
1750	6	A	0	1.9	0	0	0	0	#NULL!	#NULL!	#NULL!	#NULL!	F	4.1	39	27	2	4	1	1	1	3	2	2
1751	4	A	0	4.8	0	0	0	0	#NULL!	#NULL!	#NULL!	#NULL!	F	2.7	38	33	2	3	2	1	1	2	2	2
1752	3	A	0	5.2	0	0	0	0	#NULL!	#NULL!	#NULL!	#NULL!	F	3	40	34	2	3	1	2	1	2	2	2
1753	1	A	0	6.6	0	0	0	0	#NULL!	#NULL!	#NULL!	#NULL!	M	3	37	27	2	3	1	2	2	2	1	1
1754	3	A	0	7.8	0	0	0	0	#NULL!	#NULL!	#NULL!	#NULL!	F	2.7	39	28	2	3	1	2	1	2	2	2
1755	3	A	0	7.9	0	0	0	0	#NULL!	#NULL!	#NULL!	#NULL!	M	2.6	37	32	2	3	2	1	2	2	1	2
1756	3	A	0	8.5	0	0	0	0	#NULL!	#NULL!	#NULL!	#NULL!	F	3.7	38	26	2	1	2	2	1	3	2	2
1757	3	A	0	12	1	1	0	0	#NULL!	#NULL!	#NULL!	#NULL!	M	2.8	41	38	3	3	2	1	2	2	2	2
1758	3	A	0	13	1	1	0	0	#NULL!	#NULL!	#NULL!	#NULL!	M	2.75	38	24	2	3	1	2	2	2	2	2
1759	1	A	0	5.5	0	0	0	0	#NULL!	#NULL!	#NULL!	#NULL!	M	3.7	40	35	2	3	1	2	2	3	2	1
1760	1	A	0	7	0	0	0	0	#NULL!	#NULL!	#NULL!	#NULL!	F	2.9	38	40	3	4	1	1	1	2	2	1
1761	1	B	1	6	0	0	0	0	#NULL!	#NULL!	#NULL!	#NULL!	M	2.6	39	32	2	4	2	2	2	2	2	1
1762	1	A	0	2.8	0	0	0	0	#NULL!	#NULL!	#NULL!	#NULL!	F	2.9	38	32	2	2	1	2	1	2	2	1
1763	1	A	0	5.7	0	0	0	0	#NULL!	#NULL!	#NULL!	#NULL!	M	2.55	38	27	2	3	1	1	2	2	2	1
1764	2	A	0	6.3	0	0	0	0	#NULL!	#NULL!	#NULL!	#NULL!	M	4.3	38	23	2	3	2	1	2	3	2	1
1765	2	A	0	6.5	0	0	0	0	#NULL!	#NULL!	#NULL!	#NULL!	M	2.5	36	28	2	3	2	2	2	2	1	1
1766	2	A	0	8.1999	0	0	0	0	#NULL!	#NULL!	#NULL!	#NULL!	M	3.25	38	32	2	3	2	2	2	3	2	1
1767	2	B	1	8.9	0	0	0	0	#NULL!	#NULL!	#NULL!	#NULL!	F	2.6	38	23	2	3	1	2	1	2	2	1
1768	2	B	1	9	0	0	0	0	#NULL!	#NULL!	#NULL!	#NULL!	F	2.6	38	29	2	3	1	2	1	2	2	1
1769	3	B	1	10.4	1	0	0	0	#NULL!	#NULL!	#NULL!	#NULL!	M	2.6	38	35	2	3	1	2	2	2	2	2
1770	1	A	0	2.5	0	0	0	0	#NULL!	#NULL!	#NULL!	#NULL!	M	2.7	38	34	2	3	2	1	2	2	2	1
1771	1	A	0	3.8	0	0	0	0	#NULL!	#NULL!	#NULL!	#NULL!	M	3.4	40	24	2	3	1	1	2	3	2	1
1772	3	A	0	4.4	0	0	0	0	#NULL!	#NULL!	#NULL!	#NULL!	M	3.3	40	28	2	2	1	2	2	3	2	2
1773	2	A	0	6.5	0	0	0	0	#NULL!	#NULL!	#NULL!	#NULL!	M	3.3	38	36	3	2	2	2	2	3	2	1
1774	2	A	0	7	0	0	0	0	#NULL!	#NULL!	#NULL!	#NULL!	M	2.9	40	25	2	2	1	1	2	2	2	1
1775	2	A	0	9	0	0	0	0	#NULL!	#NULL!	#NULL!	#NULL!	F	3.1	39	30	2	3	1	1	1	3	2	1
1776	5	B	1	15.6	1	1	1	0	5	12.3	1	0	M	2.75	35	32	2	4	1	2	2	2	1	2
1777	4	A	0	0	0	0	0	0	#NULL!	#NULL!	#NULL!	#NULL!	M	2.1	38	27	2	3	2	2	2	1	2	2
1778	2	A	0	1.7	0	0	0	0	#NULL!	#NULL!	#NULL!	#NULL!	M	2.9	41	29	2	3	2	2	2	2	2	1
1779	1	A	0	2.7	0	0	0	0	#NULL!	#NULL!	#NULL!	#NULL!	M	3.1	38	28	2	3	2	1	2	3	2	1
1780	1	A	0	3.8	0	0	0	0	#NULL!	#NULL!	#NULL!	#NULL!	F	3.4	38	24	2	3	1	2	1	3	2	1
1781	3	A	0	4	0	0	0	0	#NULL!	#NULL!	#NULL!	#NULL!	M	3	38	39	3	3	2	2	2	2	2	2
1782	2	A	0	7.8	0	0	0	0	#NULL!	#NULL!	#NULL!	#NULL!	F	3.5	38	33	2	3	2	2	1	3	2	1
1783	4	A	0	7.9	0	0	0	0	#NULL!	#NULL!	#NULL!	#NULL!	M	1.6	38	27	2	3	2	2	2	1	2	2
1784	2	B	1	11.1	1	0	0	0	2	7.3	0	0	M	3.5	38	25	2	3	1	1	2	3	2	1
1785	2	B	1	9	0	0	0	0	#NULL!	#NULL!	#NULL!	#NULL!	F	2.25	40	34	2	2	2	2	1	1	2	1
1786	3	A	0	1.1	0	0	0	0	#NULL!	#NULL!	#NULL!	#NULL!	M	3.6	39	29	2	3	1	2	2	3	2	2
1787	3	A	0	2.8	0	0	0	0	#NULL!	#NULL!	#NULL!	#NULL!	F	2.8	38	35	2	4	2	1	1	2	2	2
1788	3	A	0	3.1	0	0	0	0	#NULL!	#NULL!	#NULL!	#NULL!	F	3.1	38	30	2	3	2	2	1	3	2	2
1789	2	A	0	5	0	0	0	0	#NULL!	#NULL!	#NULL!	#NULL!	F	5	39	37	3	3	1	2	1	3	2	1
1790	2	A	0	5	0	0	0	0	#NULL!	#NULL!	#NULL!	#NULL!	M	3.2	38	26	2	3	1	1	2	3	2	1
1791	4	A	0	6	0	0	0	0	#NULL!	#NULL!	#NULL!	#NULL!	M	2.7	37	27	2	3	1	2	2	2	1	2
1792	2	A	0	7	0	0	0	0	#NULL!	#NULL!	#NULL!	#NULL!	M	3.1	39	28	2	3	1	2	2	3	2	1
1793	3	A	0	7.8	0	0	0	0	#NULL!	#NULL!	#NULL!	#NULL!	M	2.25	39	23	2	1	1	2	2	1	2	2
1794	4	A	0	8	0	0	0	0	#NULL!	#NULL!	#NULL!	#NULL!	F	3	37	34	2	3	2	2	1	2	1	2
1795	2	A	0	8.5	0	0	0	0	#NULL!	#NULL!	#NULL!	#NULL!	M	3.3	38	34	2	3	2	1	2	3	2	1
1796	5	A	0	10	1	0	0	0	#NULL!	#NULL!	#NULL!	#NULL!	M	2.25	39	28	2	4	2	2	2	1	2	2
1797	5	A	0	10.4	1	0	0	0	#NULL!	#NULL!	#NULL!	#NULL!	F	3.3	41	41	3	1	1	2	1	3	2	2
1798	5	A	0	11.4	1	0	0	0	#NULL!	#NULL!	#NULL!	#NULL!	M	1.8	39	28	2	4	2	2	2	1	2	2
1799	4	B	1	16.7	1	1	1	0	4	11	0	0	M	3.2	38	32	2	3	2	2	2	3	2	2
1800	1	B	1	5.9	0	0	0	0	#NULL!	#NULL!	#NULL!	#NULL!	M	2.6	38	28	2	3	2	2	2	2	2	1
1801	1	B	1	7	0	0	0	0	#NULL!	#NULL!	#NULL!	#NULL!	F	2.5	39	35	2	4	2	1	1	2	2	1
1802	1	A	0	3	0	0	0	0	#NULL!	#NULL!	#NULL!	#NULL!	F	3.3	39	29	2	3	2	2	1	3	2	1
1803	1	A	0	5.5	0	0	0	0	#NULL!	#NULL!	#NULL!	#NULL!	M	3.4	38	40	3	3	2	2	2	3	2	1
1804	0	A	0	5.6	0	0	0	0	#NULL!	#NULL!	#NULL!	#NULL!	M	3.1	40	27	2	3	1	2	2	3	2	1
1805	1	A	0	6	0	0	0	0	#NULL!	#NULL!	#NULL!	#NULL!	F	2.5	38	33	2	3	2	1	1	2	2	1
1806	1	A	0	7	0	0	0	0	#NULL!	#NULL!	#NULL!	#NULL!	F	3.3	39	22	2	3	1	1	1	3	2	1
1807	2	A	0	7.9	0	0	0	0	#NULL!	#NULL!	#NULL!	#NULL!	F	2.6	37	43	3	2	1	1	1	2	1	1
1808	1	B	1	12.4	1	1	0	0	1	11.3	0	1	M	2.7	38	29	2	1	1	1	2	2	2	1
1809	1	A	0	1.4	0	0	0	0	#NULL!	#NULL!	#NULL!	#NULL!	M	2.5	38	33	2	3	1	2	2	2	2	1
1810	1	A	0	9	0	0	0	0	#NULL!	#NULL!	#NULL!	#NULL!	M	3.5	41	39	3	3	2	1	2	3	2	1
1811	1	B	1	6	0	0	0	0	#NULL!	#NULL!	#NULL!	#NULL!	M	3	38	23	2	1	2	1	2	2	2	1
1812	1	A	0	4.0999	0	0	0	0	#NULL!	#NULL!	#NULL!	#NULL!	M	3	38	33	2	3	2	2	2	2	2	1
1813	1	A	0	5	0	0	0	0	#NULL!	#NULL!	#NULL!	#NULL!	F	2.5	40	30	2	3	2	2	1	2	2	1
1814	1	A	0	6	0	0	0	0	#NULL!	#NULL!	#NULL!	#NULL!	M	3	39	32	2	3	1	2	2	2	2	1
1815	2	A	0	6.1	0	0	0	0	#NULL!	#NULL!	#NULL!	#NULL!	M	3.3	38	26	2	3	2	2	2	3	2	1
1816	2	A	0	7.2	0	0	0	0	#NULL!	#NULL!	#NULL!	#NULL!	F	2.1	35	28	2	4	2	2	1	1	1	1
1817	3	B	1	16.7	1	1	1	0	3	10.7	0	0	F	3	41	30	2	3	1	1	1	2	2	2
1818	1	B	1	6.5	0	0	0	0	#NULL!	#NULL!	#NULL!	#NULL!	M	3.5	39	26	2	3	1	2	2	3	2	1
1819	1	A	0	2.6	0	0	0	0	#NULL!	#NULL!	#NULL!	#NULL!	M	2.75	39	37	3	2	2	2	2	2	2	1
1820	1	A	0	4.7	0	0	0	0	#NULL!	#NULL!	#NULL!	#NULL!	M	2.8	40	26	2	3	1	1	2	2	2	1
1821	2	A	0	6.4	0	0	0	0	#NULL!	#NULL!	#NULL!	#NULL!	M	3.5	38	27	2	3	2	1	2	3	2	1
1822	2	A	0	10.7	1	0	0	0	#NULL!	#NULL!	#NULL!	#NULL!	M	3	37	31	2	2	2	2	2	2	1	1
1823	3	B	1	18.3	1	1	1	1	3	18.3	1	1	M	2.1	37	25	2	2	1	1	2	1	1	2
1824	5	A	0	2	0	0	0	0	#NULL!	#NULL!	#NULL!	#NULL!	F	3.35	41	32	2	3	2	2	1	3	2	2
1825	3	A	0	2.1	0	0	0	0	#NULL!	#NULL!	#NULL!	#NULL!	M	2.2	38	31	2	4	1	2	2	1	2	2
1826	1	A	0	5.5	0	0	0	0	#NULL!	#NULL!	#NULL!	#NULL!	F	3.2	36	35	2	2	2	1	1	3	1	1
1827	2	A	0	6.3	0	0	0	0	#NULL!	#NULL!	#NULL!	#NULL!	F	2.65	39	25	2	3	1	2	1	2	2	1
1828	2	A	0	7.8	0	0	0	0	#NULL!	#NULL!	#NULL!	#NULL!	M	2.7	37	32	2	3	2	1	2	2	1	1
1829	3	A	0	10.199	1	0	0	0	#NULL!	#NULL!	#NULL!	#NULL!	M	3	38	28	2	3	1	1	2	2	2	2
1830	3	A	0	11	1	0	0	0	#NULL!	#NULL!	#NULL!	#NULL!	M	2.9	38	19	1	3	1	1	2	2	2	2
1831	2	B	1	7.8	0	0	0	0	#NULL!	#NULL!	#NULL!	#NULL!	M	3.05	37	30	2	3	2	2	2	3	1	1
1832	6	A	0	1.6	0	0	0	0	#NULL!	#NULL!	#NULL!	#NULL!	F	3.1	39	20	2	3	1	2	1	3	2	2
1833	1	A	0	1.8	0	0	0	0	#NULL!	#NULL!	#NULL!	#NULL!	M	2.8	39	31	2	3	2	2	2	2	2	1
1834	6	A	0	2.1	0	0	0	0	#NULL!	#NULL!	#NULL!	#NULL!	F	2	39	29	2	2	1	2	1	1	2	2
1835	2	A	0	4.2	0	0	0	0	#NULL!	#NULL!	#NULL!	#NULL!	F	3.2	38	29	2	3	1	1	1	3	2	1
1836	3	A	0	4.8	0	0	0	0	#NULL!	#NULL!	#NULL!	#NULL!	F	2.5	38	33	2	3	2	1	1	2	2	2
1837	1	A	0	5.8	0	0	0	0	#NULL!	#NULL!	#NULL!	#NULL!	M	3.85	41	22	2	3	1	1	2	3	2	1
1838	1	A	0	6	0	0	0	0	#NULL!	#NULL!	#NULL!	#NULL!	M	3.6	40	24	2	1	2	1	2	3	2	1
1839	1	A	0	6.6	0	0	0	0	#NULL!	#NULL!	#NULL!	#NULL!	M	3	40	33	2	3	1	1	2	2	2	1
1840	1	A	0	6.7	0	0	0	0	#NULL!	#NULL!	#NULL!	#NULL!	M	3.6	38	30	2	1	2	1	2	3	2	1
1841	7	A	0	7.9	0	0	0	0	#NULL!	#NULL!	#NULL!	#NULL!	M	1.75	39	26	2	3	2	1	2	1	2	2
1842	1	A	0	7.9	0	0	0	0	#NULL!	#NULL!	#NULL!	#NULL!	M	3.6	38	32	2	3	2	1	2	3	2	1
1843	7	A	0	9.8	0	0	0	0	#NULL!	#NULL!	#NULL!	#NULL!	M	1.8	39	26	2	3	2	1	2	1	2	2
1844	2	A	0	10	1	0	0	0	#NULL!	#NULL!	#NULL!	#NULL!	M	3.5	39	21	2	3	1	2	2	3	2	1
1845	1	A	0	5.8	0	0	0	0	#NULL!	#NULL!	#NULL!	#NULL!	F	3.2	42	28	2	3	1	2	1	3	2	1
1846	1	A	0	6	0	0	0	0	#NULL!	#NULL!	#NULL!	#NULL!	F	3.8	38	31	2	3	2	1	1	3	2	1
1847	6	B	1	18.7	1	1	1	1	6	13.8	1	0	M	3	38	28	2	4	2	2	2	2	2	2
1848	1	A	0	4.7	0	0	0	0	#NULL!	#NULL!	#NULL!	#NULL!	F	3.35	38	36	3	1	1	2	1	3	2	1
1849	1	A	0	4.8	0	0	0	0	#NULL!	#NULL!	#NULL!	#NULL!	M	3	38	34	2	3	2	2	2	2	2	1
1850	1	A	0	5.0999	0	0	0	0	#NULL!	#NULL!	#NULL!	#NULL!	M	2.25	38	34	2	3	2	2	2	1	2	1
1851	1	A	0	5.2	0	0	0	0	#NULL!	#NULL!	#NULL!	#NULL!	F	2.2	40	33	2	2	2	1	1	1	2	1
1852	1	A	0	5.7	0	0	0	0	#NULL!	#NULL!	#NULL!	#NULL!	F	2.75	38	27	2	2	1	2	1	2	2	1
1853	1	A	0	5.8	0	0	0	0	#NULL!	#NULL!	#NULL!	#NULL!	F	2.9	39	25	2	3	1	1	1	2	2	1
1854	2	A	0	9	0	0	0	0	#NULL!	#NULL!	#NULL!	#NULL!	F	3	41	23	2	3	1	1	1	2	2	1
1855	2	A	0	10	1	0	0	0	#NULL!	#NULL!	#NULL!	#NULL!	M	3.2	39	28	2	3	1	1	2	3	2	1
1856	1	A	0	4.9	0	0	0	0	#NULL!	#NULL!	#NULL!	#NULL!	M	3.4	38	31	2	2	2	1	2	3	2	1
1857	1	A	0	5	0	0	0	0	#NULL!	#NULL!	#NULL!	#NULL!	M	3.2	41	26	2	2	2	2	2	3	2	1
1858	1	A	0	6.2	0	0	0	0	#NULL!	#NULL!	#NULL!	#NULL!	F	3.2	40	33	2	3	1	2	1	3	2	1
1859	1	A	0	7	0	0	0	0	#NULL!	#NULL!	#NULL!	#NULL!	M	2.5	36	28	2	3	1	1	2	2	1	1
1860	1	A	0	7	0	0	0	0	#NULL!	#NULL!	#NULL!	#NULL!	M	2.5	38	31	2	3	2	1	2	2	2	1
1861	1	A	0	1.9	0	0	0	0	#NULL!	#NULL!	#NULL!	#NULL!	M	3	40	35	2	2	2	1	2	2	2	1
1862	1	A	0	3.4	0	0	0	0	#NULL!	#NULL!	#NULL!	#NULL!	M	4.2	39	27	2	3	2	1	2	3	2	1
1863	1	A	0	4.5	0	0	0	0	#NULL!	#NULL!	#NULL!	#NULL!	F	3.25	41	27	2	3	2	2	1	3	2	1
1864	1	A	0	5.9	0	0	0	0	#NULL!	#NULL!	#NULL!	#NULL!	F	3.35	39	23	2	4	1	2	1	3	2	1
1865	1	A	0	6	0	0	0	0	#NULL!	#NULL!	#NULL!	#NULL!	F	2.9	41	19	1	3	1	1	1	2	2	1
1866	2	A	0	9	0	0	0	0	#NULL!	#NULL!	#NULL!	#NULL!	F	3.2	39	22	2	3	1	2	1	3	2	1
1867	2	A	0	3.8	0	0	0	0	#NULL!	#NULL!	#NULL!	#NULL!	F	3.2	38	29	2	2	1	2	1	3	2	1
1868	1	A	0	5.8	0	0	0	0	#NULL!	#NULL!	#NULL!	#NULL!	F	2.3	39	30	2	2	2	2	1	1	2	1
1869	2	A	0	6	0	0	0	0	#NULL!	#NULL!	#NULL!	#NULL!	M	2.75	38	17	1	3	1	2	2	2	2	1
1870	2	A	0	7.9	0	0	0	0	#NULL!	#NULL!	#NULL!	#NULL!	M	3.05	38	27	2	1	2	2	2	3	2	1
1871	1	B	1	11.7	1	0	0	0	1	8.7	0	0	M	2.8	38	33	2	3	1	1	2	2	2	1
1872	3	B	1	16.5	1	1	1	0	3	13.3	1	0	F	3	38	31	2	2	2	2	1	2	2	2
1873	1	B	1	5	0	0	0	0	#NULL!	#NULL!	#NULL!	#NULL!	F	3.3	38	25	2	2	1	2	1	3	2	1
1874	1	B	1	5.3	0	0	0	0	#NULL!	#NULL!	#NULL!	#NULL!	F	3.6	38	32	2	2	1	2	1	3	2	1
1875	1	A	0	1.4	0	0	0	0	#NULL!	#NULL!	#NULL!	#NULL!	M	2.8	38	24	2	3	1	2	2	2	2	1
1876	1	A	0	2.7	0	0	0	0	#NULL!	#NULL!	#NULL!	#NULL!	M	3.5	38	31	2	3	1	2	2	3	2	1
1877	1	A	0	3.8	0	0	0	0	#NULL!	#NULL!	#NULL!	#NULL!	M	3.5	38	35	2	3	2	2	2	3	2	1
1878	1	A	0	5.3	0	0	0	0	#NULL!	#NULL!	#NULL!	#NULL!	F	3	38	35	2	3	2	2	1	2	2	1
1879	1	A	0	6.3	0	0	0	0	#NULL!	#NULL!	#NULL!	#NULL!	M	2.7	38	27	2	3	1	2	2	2	2	1
1880	1	A	0	6.6	0	0	0	0	#NULL!	#NULL!	#NULL!	#NULL!	F	3	38	26	2	3	1	2	1	2	2	1
1881	1	A	0	4.3	0	0	0	0	#NULL!	#NULL!	#NULL!	#NULL!	M	2.8	41	31	2	2	1	1	2	2	2	1
1882	2	A	0	7.2	0	0	0	0	#NULL!	#NULL!	#NULL!	#NULL!	F	3	37	31	2	3	2	2	1	2	1	1
1883	2	A	0	7.7	0	0	0	0	#NULL!	#NULL!	#NULL!	#NULL!	F	2.5	37	31	2	3	2	2	1	2	1	1
1884	2	A	0	10.7	1	0	0	0	#NULL!	#NULL!	#NULL!	#NULL!	M	4.1	38	25	2	3	1	2	2	3	2	1
1885	2	B	1	16.7	1	1	1	0	2	13.6	1	1	M	3.1	38	31	2	2	2	1	2	3	2	1
1886	1	B	1	6	0	0	0	0	#NULL!	#NULL!	#NULL!	#NULL!	F	2.9	38	27	2	3	1	1	1	2	2	1
1887	1	A	0	3.4	0	0	0	0	#NULL!	#NULL!	#NULL!	#NULL!	F	3.75	41	38	3	3	2	2	1	3	2	1
1888	1	A	0	4.4	0	0	0	0	#NULL!	#NULL!	#NULL!	#NULL!	F	2.6	38	30	2	3	2	1	1	2	2	1
1889	1	A	0	4.5	0	0	0	0	#NULL!	#NULL!	#NULL!	#NULL!	F	3	38	40	3	3	2	2	1	2	2	1
1890	1	A	0	4.5999	0	0	0	0	#NULL!	#NULL!	#NULL!	#NULL!	M	3.6	38	28	2	3	2	2	2	3	2	1
1891	1	A	0	5.6	0	0	0	0	#NULL!	#NULL!	#NULL!	#NULL!	F	2.6	36	30	2	3	1	2	1	2	1	1
1892	1	A	0	5.7	0	0	0	0	#NULL!	#NULL!	#NULL!	#NULL!	M	3.9	39	29	2	3	2	2	2	3	2	1
1893	1	A	0	6.4	0	0	0	0	#NULL!	#NULL!	#NULL!	#NULL!	M	2.55	40	19	1	3	1	1	2	2	2	1
1894	1	A	0	9.4	0	0	0	0	#NULL!	#NULL!	#NULL!	#NULL!	F	3.1	38	36	3	3	1	1	1	3	2	1
1895	1	A	0	4.3	0	0	0	0	#NULL!	#NULL!	#NULL!	#NULL!	F	3.3	37	33	2	3	2	2	1	3	1	1
1896	1	A	0	6	0	0	0	0	#NULL!	#NULL!	#NULL!	#NULL!	F	3.25	38	27	2	3	2	2	1	3	2	1
1897	1	B	1	6.8	0	0	0	0	#NULL!	#NULL!	#NULL!	#NULL!	M	3.8	39	27	2	2	1	2	2	3	2	1
1898	2	B	1	9	0	0	0	0	#NULL!	#NULL!	#NULL!	#NULL!	M	3.1	39	35	2	3	2	2	2	3	2	1
1899	3	A	0	0.7	0	0	0	0	#NULL!	#NULL!	#NULL!	#NULL!	M	3.4	38	20	2	3	1	2	2	3	2	2
1900	5	A	0	1	0	0	0	0	#NULL!	#NULL!	#NULL!	#NULL!	F	3.3	41	24	2	3	1	1	1	3	2	2
1901	5	A	0	2.2999	0	0	0	0	#NULL!	#NULL!	#NULL!	#NULL!	M	3.25	37	27	2	2	2	1	2	3	1	2
1902	3	A	0	3.3	0	0	0	0	#NULL!	#NULL!	#NULL!	#NULL!	F	2.95	32	32	2	1	2	2	1	2	1	2
1903	4	A	0	6.3	0	0	0	0	#NULL!	#NULL!	#NULL!	#NULL!	M	2.5	37	23	2	3	2	1	2	2	1	2
1904	4	A	0	8.6	0	0	0	0	#NULL!	#NULL!	#NULL!	#NULL!	M	2.5	37	27	2	3	2	1	2	2	1	2
1905	3	B	1	15.3	1	1	1	0	3	12	1	0	F	3.1	39	33	2	3	1	2	1	3	2	2
1906	1	B	1	3.6	0	0	0	0	#NULL!	#NULL!	#NULL!	#NULL!	M	3.7	39	29	2	2	2	2	2	3	2	1
1907	1	B	1	6	0	0	0	0	#NULL!	#NULL!	#NULL!	#NULL!	F	3.45	38	31	2	2	1	2	1	3	2	1
1908	5	A	0	2.5	0	0	0	0	#NULL!	#NULL!	#NULL!	#NULL!	M	4.5	40	24	2	4	1	1	2	3	2	2
1909	1	A	0	2.6	0	0	0	0	#NULL!	#NULL!	#NULL!	#NULL!	F	3.2	38	32	2	3	1	1	1	3	2	1
1910	1	A	0	4.5999	0	0	0	0	#NULL!	#NULL!	#NULL!	#NULL!	F	2.7	38	30	2	3	2	1	1	2	2	1
1911	1	A	0	6	0	0	0	0	#NULL!	#NULL!	#NULL!	#NULL!	F	3.1	38	28	2	4	1	1	1	3	2	1
1912	1	A	0	6	0	0	0	0	#NULL!	#NULL!	#NULL!	#NULL!	M	3.2	38	26	2	1	2	1	2	3	2	1
1913	1	B	1	5	0	0	0	0	#NULL!	#NULL!	#NULL!	#NULL!	F	2.75	39	30	2	4	2	2	1	2	2	1
1914	6	A	0	2.2999	0	0	0	0	#NULL!	#NULL!	#NULL!	#NULL!	F	2.75	41	32	2	4	1	1	1	2	2	2
1915	3	A	0	2.7	0	0	0	0	#NULL!	#NULL!	#NULL!	#NULL!	F	3.25	39	26	2	3	1	2	1	3	2	2
1916	1	A	0	3.1	0	0	0	0	#NULL!	#NULL!	#NULL!	#NULL!	F	3.5	41	34	2	2	2	1	1	3	2	1
1917	1	A	0	4.9	0	0	0	0	#NULL!	#NULL!	#NULL!	#NULL!	M	3.2	41	23	2	3	1	1	2	3	2	1
1918	1	A	0	5.8	0	0	0	0	#NULL!	#NULL!	#NULL!	#NULL!	M	3.2	39	26	2	3	1	1	2	3	2	1
1919	3	B	1	20	1	1	1	1	3	18.1	1	1	F	3.45	30	36	3	3	2	2	1	3	1	2
1920	1	B	1	6	0	0	0	0	#NULL!	#NULL!	#NULL!	#NULL!	F	3.25	39	32	2	3	2	1	1	3	2	1
1921	1	B	1	7.5	0	0	0	0	#NULL!	#NULL!	#NULL!	#NULL!	F	2.6	38	24	2	4	1	1	1	2	2	1
1922	1	A	0	0.4	0	0	0	0	#NULL!	#NULL!	#NULL!	#NULL!	M	2.9	38	38	3	2	2	1	2	2	2	1
1923	1	A	0	2.8	0	0	0	0	#NULL!	#NULL!	#NULL!	#NULL!	F	2.7	34	30	2	3	1	1	1	2	1	1
1924	1	A	0	6	0	0	0	0	#NULL!	#NULL!	#NULL!	#NULL!	F	3.65	40	31	2	3	2	1	1	3	2	1
1925	1	B	1	7	0	0	0	0	#NULL!	#NULL!	#NULL!	#NULL!	F	2.5	40	25	2	3	1	1	1	2	2	1
1926	1	A	0	3.6	0	0	0	0	#NULL!	#NULL!	#NULL!	#NULL!	F	2.75	40	23	2	3	1	2	1	2	2	1
1927	1	A	0	4.5	0	0	0	0	#NULL!	#NULL!	#NULL!	#NULL!	M	3.95	38	26	2	3	2	2	2	3	2	1
1928	1	A	0	4.7	0	0	0	0	#NULL!	#NULL!	#NULL!	#NULL!	M	3	42	31	2	3	1	1	2	2	2	1
1929	1	A	0	6	0	0	0	0	#NULL!	#NULL!	#NULL!	#NULL!	F	3.3	38	33	2	2	1	2	1	3	2	1
1930	2	A	0	7.6	0	0	0	0	#NULL!	#NULL!	#NULL!	#NULL!	M	3.5	38	40	3	3	2	1	2	3	2	1
1931	1	B	1	4.9	0	0	0	0	#NULL!	#NULL!	#NULL!	#NULL!	F	3.7	38	26	2	3	2	1	1	3	2	1
1932	1	A	0	2.7	0	0	0	0	#NULL!	#NULL!	#NULL!	#NULL!	M	3.2	38	33	2	3	2	1	2	3	2	1
1933	2	A	0	4.9	0	0	0	0	#NULL!	#NULL!	#NULL!	#NULL!	F	2.5	39	24	2	3	1	1	1	2	2	1
1934	3	A	0	5	0	0	0	0	#NULL!	#NULL!	#NULL!	#NULL!	M	2	39	30	2	3	1	2	2	1	2	2
1935	1	A	0	7	0	0	0	0	#NULL!	#NULL!	#NULL!	#NULL!	F	3.6	38	31	2	3	2	1	1	3	2	1
1936	2	A	0	7.3	0	0	0	0	#NULL!	#NULL!	#NULL!	#NULL!	F	2.5	32	32	2	3	2	1	1	2	1	1
1937	2	B	1	20	1	1	1	1	2	17.9	1	1	F	3.2	38	28	2	1	1	2	1	3	2	1
1938	2	B	1	9	0	0	0	0	#NULL!	#NULL!	#NULL!	#NULL!	M	3.8	39	26	2	3	1	1	2	3	2	1
1939	1	A	0	5.2	0	0	0	0	#NULL!	#NULL!	#NULL!	#NULL!	F	2.7	38	34	2	3	2	2	1	2	2	1
1940	3	A	0	7.8	0	0	0	0	#NULL!	#NULL!	#NULL!	#NULL!	M	3.2	38	29	2	3	1	2	2	3	2	2
1941	2	A	0	8.1	0	0	0	0	#NULL!	#NULL!	#NULL!	#NULL!	M	4.1	39	28	2	3	1	1	2	3	2	1
1942	3	A	0	8.6	0	0	0	0	#NULL!	#NULL!	#NULL!	#NULL!	M	3.3	39	29	2	3	2	1	2	3	2	2
1943	2	A	0	9	0	0	0	0	#NULL!	#NULL!	#NULL!	#NULL!	F	4.3	38	29	2	3	2	1	1	3	2	1
1944	4	A	0	11.4	1	0	0	0	#NULL!	#NULL!	#NULL!	#NULL!	F	2.8	38	24	2	4	1	1	1	2	2	2
1945	1	B	1	11.3	1	0	0	0	1	9.4	0	0	F	3.55	38	39	3	3	2	2	1	3	2	1
1946	1	B	1	5.8	0	0	0	0	#NULL!	#NULL!	#NULL!	#NULL!	M	3.95	38	33	2	4	2	2	2	3	2	1
1947	1	B	1	6	0	0	0	0	#NULL!	#NULL!	#NULL!	#NULL!	F	2.55	38	22	2	1	1	1	1	2	2	1
1948	1	A	0	1.3	0	0	0	0	#NULL!	#NULL!	#NULL!	#NULL!	M	2.8	38	30	2	3	2	2	2	2	2	1
1949	1	A	0	2.2999	0	0	0	0	#NULL!	#NULL!	#NULL!	#NULL!	M	2.6	39	34	2	3	2	1	2	2	2	1
1950	1	A	0	4.7	0	0	0	0	#NULL!	#NULL!	#NULL!	#NULL!	M	2.9	39	34	2	3	2	1	2	2	2	1
1951	1	A	0	5.5	0	0	0	0	#NULL!	#NULL!	#NULL!	#NULL!	M	2.55	38	30	2	3	2	1	2	2	2	1
1952	1	A	0	6	0	0	0	0	#NULL!	#NULL!	#NULL!	#NULL!	M	3.1	38	32	2	3	1	1	2	3	2	1
1953	2	A	0	6.4	0	0	0	0	#NULL!	#NULL!	#NULL!	#NULL!	M	4.5	40	29	2	2	1	2	2	3	2	1
1954	1	A	0	6.5	0	0	0	0	#NULL!	#NULL!	#NULL!	#NULL!	M	2.9	37	28	2	3	1	1	2	2	1	1
1955	2	A	0	6.5	0	0	0	0	#NULL!	#NULL!	#NULL!	#NULL!	M	2.6	41	25	2	3	2	2	2	2	2	1
1956	5	A	0	10.6	1	0	0	0	#NULL!	#NULL!	#NULL!	#NULL!	F	2.7	38	30	2	2	2	2	1	2	2	2
1957	1	B	1	14	1	1	0	0	1	10.3	0	1	M	3	39	29	2	3	1	1	2	2	2	1
1958	2	B	1	5.2	0	0	0	0	#NULL!	#NULL!	#NULL!	#NULL!	M	3.6	38	25	2	3	2	1	2	3	2	1
1959	1	B	1	6	0	0	0	0	#NULL!	#NULL!	#NULL!	#NULL!	M	3	38	18	1	3	1	1	2	2	2	1
1960	1	B	1	6	0	0	0	0	#NULL!	#NULL!	#NULL!	#NULL!	M	3.7	38	26	2	3	2	1	2	3	2	1
1961	3	B	1	6.8	0	0	0	0	#NULL!	#NULL!	#NULL!	#NULL!	M	3.4	38	25	2	2	1	2	2	3	2	2
1962	3	B	1	7.5	0	0	0	0	#NULL!	#NULL!	#NULL!	#NULL!	M	3.25	41	30	2	1	1	2	2	3	2	2
1963	2	B	1	9	0	0	0	0	#NULL!	#NULL!	#NULL!	#NULL!	F	3.4	38	30	2	4	1	1	1	3	2	1
1964	2	B	1	10.8	1	0	0	0	#NULL!	#NULL!	#NULL!	#NULL!	F	3	41	36	3	3	2	1	1	2	2	1
1965	2	A	0	4.3	0	0	0	0	#NULL!	#NULL!	#NULL!	#NULL!	F	3.4	39	19	1	4	1	1	1	3	2	1
1966	1	A	0	5.8	0	0	0	0	#NULL!	#NULL!	#NULL!	#NULL!	M	3	39	35	2	4	2	2	2	2	2	1
1967	1	A	0	6.6	0	0	0	0	#NULL!	#NULL!	#NULL!	#NULL!	M	2.3	38	28	2	3	2	2	2	1	2	1
1968	2	A	0	6.9	0	0	0	0	#NULL!	#NULL!	#NULL!	#NULL!	F	3	38	34	2	3	2	2	1	2	2	1
1969	1	A	0	7.2	0	0	0	0	#NULL!	#NULL!	#NULL!	#NULL!	M	2.7	38	28	2	3	2	2	2	2	2	1
1970	2	A	0	9.6	0	0	0	0	#NULL!	#NULL!	#NULL!	#NULL!	M	2.4	38	32	2	3	2	2	2	1	2	1
1971	5	A	0	5.6	0	0	0	0	#NULL!	#NULL!	#NULL!	#NULL!	F	3.3	40	23	2	3	1	2	1	3	2	2
1972	4	B	1	10.3	1	0	0	0	#NULL!	#NULL!	#NULL!	#NULL!	F	3.7	40	35	2	2	2	2	1	3	2	2
1973	4	A	0	6.9	0	0	0	0	#NULL!	#NULL!	#NULL!	#NULL!	M	3.2	40	37	3	3	2	2	2	3	2	2
1974	4	A	0	10.4	1	0	0	0	#NULL!	#NULL!	#NULL!	#NULL!	M	3	38	32	2	3	2	2	2	2	2	2
1975	5	B	1	8.4	0	0	0	0	#NULL!	#NULL!	#NULL!	#NULL!	M	3.95	37	30	2	3	2	2	2	3	1	2
1976	4	B	1	8.6999	0	0	0	0	#NULL!	#NULL!	#NULL!	#NULL!	F	2.75	38	28	2	1	1	2	1	2	2	2
1977	4	B	1	9.3	0	0	0	0	#NULL!	#NULL!	#NULL!	#NULL!	M	3.3	38	40	3	2	1	2	2	3	2	2
1978	3	B	1	9.4	0	0	0	0	#NULL!	#NULL!	#NULL!	#NULL!	F	3	38	27	2	3	1	2	1	2	2	2
1979	1	A	0	4.4	0	0	0	0	#NULL!	#NULL!	#NULL!	#NULL!	F	2.3	37	35	2	3	2	2	1	1	1	1
1980	1	A	0	5.4	0	0	0	0	#NULL!	#NULL!	#NULL!	#NULL!	F	2.25	37	35	2	3	2	2	1	1	1	1
1981	2	B	1	7.8	0	0	0	0	#NULL!	#NULL!	#NULL!	#NULL!	M	2.6	38	37	3	3	1	1	2	2	2	1
1982	5	A	0	3.4	0	0	0	0	#NULL!	#NULL!	#NULL!	#NULL!	M	2.2	37	25	2	3	2	1	2	1	1	2
1983	1	A	0	4.5	0	0	0	0	#NULL!	#NULL!	#NULL!	#NULL!	M	3.5	38	23	2	3	1	1	2	3	2	1
1984	5	A	0	5.4	0	0	0	0	#NULL!	#NULL!	#NULL!	#NULL!	F	2.5	40	36	3	3	2	1	1	2	2	2
1985	1	A	0	5.6	0	0	0	0	#NULL!	#NULL!	#NULL!	#NULL!	M	2.5	39	28	2	3	1	1	2	2	2	1
1986	0	A	0	5.8	0	0	0	0	#NULL!	#NULL!	#NULL!	#NULL!	M	2.9	38	28	2	1	2	2	2	2	2	1
1987	1	A	0	6	0	0	0	0	#NULL!	#NULL!	#NULL!	#NULL!	M	2.8	40	19	1	3	1	1	2	2	2	1
1988	1	A	0	6	0	0	0	0	#NULL!	#NULL!	#NULL!	#NULL!	F	3.1	39	33	2	3	2	2	1	3	2	1
1989	1	A	0	6	0	0	0	0	#NULL!	#NULL!	#NULL!	#NULL!	M	3.25	39	36	3	3	1	2	2	3	2	1
1990	1	A	0	2.1	0	0	0	0	#NULL!	#NULL!	#NULL!	#NULL!	M	3.8	38	31	2	2	2	1	2	3	2	1
1991	1	A	0	2.7	0	0	0	0	#NULL!	#NULL!	#NULL!	#NULL!	M	4	38	37	3	3	2	1	2	3	2	1
1992	1	A	0	2.8	0	0	0	0	#NULL!	#NULL!	#NULL!	#NULL!	F	3.2	38	30	2	3	2	1	1	3	2	1
1993	1	A	0	5.2	0	0	0	0	#NULL!	#NULL!	#NULL!	#NULL!	M	2.7	38	30	2	3	2	2	2	2	2	1
1994	2	A	0	6.9	0	0	0	0	#NULL!	#NULL!	#NULL!	#NULL!	F	2.9	39	30	2	3	1	1	1	2	2	1
1995	1	B	1	6	0	0	0	0	#NULL!	#NULL!	#NULL!	#NULL!	M	3.2	38	25	2	3	1	1	2	3	2	1
1996	1	B	1	7	0	0	0	0	#NULL!	#NULL!	#NULL!	#NULL!	M	3.6	40	40	3	2	2	1	2	3	2	1
1997	3	A	0	0.8	0	0	0	0	#NULL!	#NULL!	#NULL!	#NULL!	M	3	38	33	2	2	2	2	2	2	2	2
1998	3	A	0	1.8	0	0	0	0	#NULL!	#NULL!	#NULL!	#NULL!	F	3.5	38	36	3	3	2	2	1	3	2	2
1999	1	A	0	4.4	0	0	0	0	#NULL!	#NULL!	#NULL!	#NULL!	F	2.6	38	28	2	3	1	1	1	2	2	1
[truncated: 493 more rows]
